# Supplementary material for: Bis[3-(dihydroxy­boryl)anilinium] sulfate
Source: Acta Crystallogr Sect E Struct Rep Online. 2010 Apr 10;66(Pt 5):o1035–6. doi: 10.1107/S1600536810012092 (PMC2979015; doi:10.1107/S1600536810012092)
Supplement: Supplementary file 1 [file e-66-o1035-sup1.cif]

##############################################################################
###                                                                        ###
###        Electronic paper (Acta Crystallographica Section E)             ###
###                                                                        ###
##############################################################################
#                                                                            #
# This CIF contains the data in a paper accepted for publication in Acta     #
# Crystallographica Section E. It conforms to the requirements of Notes      #
# for Authors for Section E, and has been peer reviewed under the auspices   #
# of the IUCr Commission on Journals.                                        #
#                                                                            #
# Full details of the Crystallographic Information File format               #
# are given in the paper "The Crystallographic Information File (CIF):       #
# a New Standard Archive File for Crystallography" by S. R. Hall, F. H.      #
# Allen and I. D. Brown [Acta Cryst. (1991), A47, 655-685].                  #
#                                                                            #
# The current version of the core CIF dictionary is obtainable from          #
# ftp://ftp.iucr.org/pub/cif_core.dic. The current version number is 2.4.    #
#                                                                            #
# Software is freely available for graphical display of the structure(s) in  #
# this CIF.  For information consult the CIF home page http://www.iucr.org/  #
# cif/home.html                                                              #
#                                                                            #
# This file may be used for bona fide research purposes within the           #
# scientific community so long as proper attribution is given to the journal # 
# article from which it was obtained.                                        #
#                                                                            #
##############################################################################
                                             
data_I
_audit_creation_method     SHELXL-97
_chemical_name_systematic
;
3-(Dihydroxyboryl)anilinium hemisulfate
;
_chemical_name_common     ?
_chemical_formula_moiety     '2C6 H9 B N O2 +, O4 S 2-'
_chemical_formula_sum     'C12 H18 B2 N2 O8 S'
_chemical_formula_iupac     '2C6 H9 B N O2 +, S O4 2-'
_chemical_formula_weight     371.96
_chemical_melting_point     ?
_chemical_melting_point_gt     573
_symmetry_cell_setting     monoclinic
_symmetry_space_group_name_H-M     'P 21/c'
_symmetry_space_group_name_Hall     '-P 2ybc'
loop_
    _symmetry_equiv_pos_as_xyz
    'x, y, z'
    '-x, y+1/2, -z+1/2'
    '-x, -y, -z'
    'x, -y+1/2, z+1/2'
_cell_length_a     5.3589(9)
_cell_length_b     15.695(3)
_cell_length_c     20.489(3)
_cell_angle_alpha     90.00
_cell_angle_beta     101.423(3)
_cell_angle_gamma     90.00
_cell_volume     1689.1(5)
_cell_formula_units_Z     4
_cell_measurement_reflns_used     1721
_cell_measurement_theta_min     2.59
_cell_measurement_theta_max     19.99
_cell_measurement_temperature     173(2)
_exptl_crystal_description     'rectangular prism'
_exptl_crystal_colour     colourless
_exptl_crystal_size_max     0.41
_exptl_crystal_size_mid     0.18
_exptl_crystal_size_min     0.09
_exptl_crystal_density_diffrn     1.463
_exptl_crystal_density_meas     ?
_exptl_crystal_density_method     'not measured'
_exptl_crystal_F_000     776
_exptl_absorpt_coefficient_mu     0.235
_exptl_absorpt_correction_type     multi-scan
_exptl_absorpt_process_details     '(SADABS; Sheldrick, 1996)'
_exptl_absorpt_correction_T_min     0.83
_exptl_absorpt_correction_T_max     1.00
_exptl_special_details
;
;
_diffrn_ambient_temperature     173(2)
_diffrn_radiation_type     MoK\a
_diffrn_radiation_wavelength     0.71073
_diffrn_radiation_source     'fine-focus sealed tube'
_diffrn_radiation_monochromator     graphite
_diffrn_measurement_device_type     'Bruker SMART APEX CCD area-detector'
_diffrn_measurement_method     'phi and omega scans'
_diffrn_detector_area_resol_mean     8.3
_diffrn_reflns_number     18634
_diffrn_reflns_av_R_equivalents     0.0957
_diffrn_reflns_av_sigmaI/netI     0.0818
_diffrn_reflns_theta_min     1.65
_diffrn_reflns_theta_max     27.00
_diffrn_reflns_theta_full     27.00
_diffrn_measured_fraction_theta_max     0.999
_diffrn_measured_fraction_theta_full     0.999
_diffrn_reflns_limit_h_min     -6
_diffrn_reflns_limit_h_max     6
_diffrn_reflns_limit_k_min     -19
_diffrn_reflns_limit_k_max     20
_diffrn_reflns_limit_l_min     -26
_diffrn_reflns_limit_l_max     26
_diffrn_standards_number     0
_diffrn_standards_interval_count     .
_diffrn_standards_interval_time     .
_diffrn_standards_decay_%     ?
_refine_special_details
;
Refinement of <i>F</i>^2^ against ALL reflections. The weighted <i>R</i>-factor
wR and goodness of fit <i>S</i> are based on <i>F</i>^2^, conventional
<i>R</i>-factors <i>R</i> are based on <i>F</i>, with <i>F</i> set to zero for
negative <i>F</i>^2^. The threshold expression of <i>F</i>^2^ >
\s(<i>F</i>^2^) is used only for calculating <i>R</i>-factors(gt) etc. and is
not relevant to the choice of reflections for refinement. <i>R</i>-factors
based on <i>F</i>^2^ are statistically about twice as large as those based on
<i>F</i>, and <i>R</i>- factors based on ALL data will be even larger.
;
_reflns_number_total     3675
_reflns_number_gt     2642
_reflns_threshold_expression     I>2sigma(I)
_refine_ls_structure_factor_coef     Fsqd
_refine_ls_matrix_type     full
_refine_ls_R_factor_all     0.1131
_refine_ls_R_factor_gt     0.0777
_refine_ls_wR_factor_gt     0.1330
_refine_ls_wR_factor_ref     0.1454
_refine_ls_goodness_of_fit_ref     1.124
_refine_ls_restrained_S_all     1.123
_refine_ls_number_reflns     3675
_refine_ls_number_parameters     256
_refine_ls_number_restraints     10
_refine_ls_hydrogen_treatment     mixed
_refine_ls_weighting_scheme     calc
_refine_ls_weighting_details
         'calc w=1/[\s^2^(Fo^2^)+(0.0357P)^2^+2.0612P] where P=(Fo^2^+2Fc^2^)/3'
_atom_sites_solution_hydrogens     geom
_atom_sites_solution_primary     direct
_atom_sites_solution_secondary     difmap
_refine_ls_shift/su_max     0.000
_refine_ls_shift/su_mean     0.000
_refine_diff_density_max     0.358
_refine_diff_density_min     -0.366
_refine_ls_extinction_method     none
_refine_ls_extinction_coef     ?
loop_
    _atom_type_symbol
    _atom_type_description
    _atom_type_scat_dispersion_real
    _atom_type_scat_dispersion_imag
    _atom_type_scat_source
    'C' 'C' 0.0033 0.0016
                         'International Tables Vol C Tables 4.2.6.8 and 6.1.1.4'
    'H' 'H' 0.0000 0.0000
                         'International Tables Vol C Tables 4.2.6.8 and 6.1.1.4'
    'B' 'B' 0.0013 0.0007
                         'International Tables Vol C Tables 4.2.6.8 and 6.1.1.4'
    'N' 'N' 0.0061 0.0033
                         'International Tables Vol C Tables 4.2.6.8 and 6.1.1.4'
    'O' 'O' 0.0106 0.0060
                         'International Tables Vol C Tables 4.2.6.8 and 6.1.1.4'
    'S' 'S' 0.1246 0.1234
                         'International Tables Vol C Tables 4.2.6.8 and 6.1.1.4'
_computing_data_collection     'SMART (Bruker, 2000)'
_computing_cell_refinement     'SAINT-Plus NT (Bruker, 2001)'
_computing_data_reduction     'SAINT-Plus NT (Bruker, 2001)'
_computing_structure_solution     'SHELXTL-NT (Sheldrick, 2008)'
_computing_structure_refinement     'SHELXTL-NT (Sheldrick, 2008)'
_computing_molecular_graphics     'SHELXTL-NT (Sheldrick, 2008)'
_computing_publication_material
;
PLATON (Spek, 2009) and publCIF (Westrip, 2010)
;
loop_
    _atom_site_type_symbol
    _atom_site_label
    _atom_site_fract_x
    _atom_site_fract_y
    _atom_site_fract_z
    _atom_site_U_iso_or_equiv
    _atom_site_adp_type
    _atom_site_calc_flag
    _atom_site_refinement_flags
    _atom_site_occupancy
    _atom_site_disorder_assembly
    _atom_site_disorder_group
    B B1 0.5330(8) 0.8900(3) 0.3774(2) 0.0287(10) Uani d . 1 . .
    N N1 0.3567(8) 0.6073(2) 0.47243(17) 0.0409(9) Uani d D 1 . .
    H H1A 0.475(6) 0.594(3) 0.451(2) 0.061 Uiso d D 1 . .
    H H1B 0.230(6) 0.578(3) 0.451(2) 0.061 Uiso d D 1 . .
    H H1C 0.381(9) 0.588(3) 0.5125(8) 0.061 Uiso d D 1 . .
    O O1 0.5531(6) 0.97477(16) 0.38584(13) 0.0415(8) Uani d D 1 . .
    H H1' 0.602(9) 1.000(3) 0.3546(16) 0.062 Uiso d D 1 . .
    O O2 0.6184(5) 0.85326(15) 0.32467(12) 0.0271(6) Uani d D 1 . .
    H H2' 0.586(7) 0.8010(6) 0.320(2) 0.041 Uiso d D 1 . .
    C C1 0.4023(7) 0.8355(2) 0.42509(17) 0.0277(9) Uani d . 1 . .
    C C2 0.4458(7) 0.7479(2) 0.43246(17) 0.0259(8) Uani d . 1 . .
    H H2 0.5704 0.7219 0.4119 0.031 Uiso calc R 1 . .
    C C3 0.3110(7) 0.6988(2) 0.46910(18) 0.0274(9) Uani d . 1 . .
    C C4 0.1327(7) 0.7344(3) 0.50092(19) 0.0350(10) Uani d . 1 . .
    H H4 0.0392 0.7000 0.5258 0.042 Uiso calc R 1 . .
    C C5 0.0930(8) 0.8213(3) 0.4958(2) 0.0433(11) Uani d . 1 . .
    H H5 -0.0273 0.8470 0.5181 0.052 Uiso calc R 1 . .
    C C6 0.2248(8) 0.8711(3) 0.45906(19) 0.0379(10) Uani d . 1 . .
    H H6 0.1951 0.9308 0.4566 0.045 Uiso calc R 1 . .
    B B31 1.3528(8) 0.6344(3) 0.2462(2) 0.0234(9) Uani d . 1 . .
    N N31 0.7762(6) 0.88966(19) 0.20148(15) 0.0218(6) Uani d D 1 . .
    H H31A 0.664(5) 0.910(2) 0.1691(12) 0.033 Uiso d D 1 . .
    H H31B 0.911(4) 0.920(2) 0.2040(19) 0.033 Uiso d D 1 . .
    H H31C 0.714(6) 0.894(2) 0.2370(10) 0.033 Uiso d D 1 . .
    O O31 1.3885(5) 0.55072(15) 0.23406(12) 0.0259(6) Uani d D 1 . .
    H H31' 1.522(4) 0.530(2) 0.2572(17) 0.039 Uiso d D 1 . .
    O O32 1.5200(5) 0.68048(15) 0.29159(12) 0.0272(6) Uani d D 1 . .
    H H32' 1.633(5) 0.649(2) 0.3138(17) 0.041 Uiso d D 1 . .
    C C31 1.1043(7) 0.6786(2) 0.20739(16) 0.0221(8) Uani d . 1 . .
    C C32 1.0514(6) 0.7641(2) 0.21890(17) 0.0220(8) Uani d . 1 . .
    H H32 1.1704 0.7966 0.2495 0.026 Uiso calc R 1 . .
    C C33 0.8294(6) 0.8014(2) 0.18643(16) 0.0201(7) Uani d . 1 . .
    C C34 0.6537(7) 0.7561(2) 0.14105(17) 0.0254(8) Uani d . 1 . .
    H H34 0.5010 0.7825 0.1188 0.030 Uiso calc R 1 . .
    C C35 0.7032(7) 0.6721(2) 0.12854(18) 0.0285(9) Uani d . 1 . .
    H H35 0.5845 0.6405 0.0971 0.034 Uiso calc R 1 . .
    C C36 0.9239(7) 0.6335(2) 0.16143(17) 0.0251(8) Uani d . 1 . .
    H H36 0.9541 0.5753 0.1527 0.030 Uiso calc R 1 . .
    S S51 0.18611(16) 0.99469(6) 0.11838(4) 0.0218(2) Uani d . 1 . .
    O O51 -0.0477(5) 0.95998(18) 0.08028(13) 0.0375(7) Uani d . 1 . .
    O O52 0.4070(5) 0.9546(2) 0.09827(13) 0.0452(8) Uani d . 1 . .
    O O53 0.2071(5) 0.97849(15) 0.19058(11) 0.0274(6) Uani d . 1 . .
    O O54 0.1982(6) 1.08633(17) 0.10711(14) 0.0470(8) Uani d . 1 . .
loop_
    _atom_site_aniso_label
    _atom_site_aniso_U_11
    _atom_site_aniso_U_22
    _atom_site_aniso_U_33
    _atom_site_aniso_U_12
    _atom_site_aniso_U_13
    _atom_site_aniso_U_23
    B1 0.032(2) 0.033(3) 0.020(2) 0.007(2) 0.0024(18) 0.0038(18)
    N1 0.066(3) 0.033(2) 0.0265(19) -0.0244(19) 0.0168(19) -0.0051(16)
    O1 0.077(2) 0.0217(15) 0.0305(16) 0.0007(14) 0.0210(15) 0.0008(12)
    O2 0.0406(16) 0.0190(13) 0.0232(13) -0.0056(12) 0.0098(12) 0.0010(11)
    C1 0.031(2) 0.035(2) 0.0169(18) 0.0012(17) 0.0029(16) 0.0030(15)
    C2 0.028(2) 0.032(2) 0.0184(18) -0.0022(16) 0.0060(15) -0.0012(15)
    C3 0.028(2) 0.033(2) 0.0207(19) -0.0066(17) 0.0039(16) -0.0012(16)
    C4 0.023(2) 0.057(3) 0.026(2) -0.0051(19) 0.0057(17) 0.0067(19)
    C5 0.033(2) 0.065(3) 0.034(2) 0.019(2) 0.0135(19) 0.007(2)
    C6 0.041(2) 0.046(3) 0.026(2) 0.014(2) 0.0045(18) 0.0082(19)
    B31 0.031(2) 0.022(2) 0.020(2) 0.0009(18) 0.0101(18) 0.0015(17)
    N31 0.0212(16) 0.0228(16) 0.0224(16) 0.0006(13) 0.0065(13) 0.0024(13)
    O31 0.0284(15) 0.0223(14) 0.0254(14) 0.0043(11) 0.0013(11) -0.0028(11)
    O32 0.0331(15) 0.0181(13) 0.0270(14) 0.0037(11) -0.0022(12) -0.0040(11)
    C31 0.0243(19) 0.0234(19) 0.0192(17) -0.0002(15) 0.0059(15) 0.0007(15)
    C32 0.0206(19) 0.026(2) 0.0186(18) -0.0023(15) 0.0019(14) -0.0002(14)
    C33 0.0231(19) 0.0196(18) 0.0195(17) -0.0019(14) 0.0091(15) 0.0025(14)
    C34 0.025(2) 0.028(2) 0.0224(19) -0.0011(16) 0.0021(15) 0.0038(15)
    C35 0.031(2) 0.027(2) 0.026(2) -0.0054(17) 0.0014(17) 0.0007(16)
    C36 0.034(2) 0.0183(19) 0.0233(19) -0.0013(16) 0.0067(16) -0.0033(14)
    S51 0.0197(4) 0.0264(5) 0.0190(4) 0.0009(4) 0.0035(3) 0.0033(4)
    O51 0.0253(15) 0.0582(19) 0.0267(15) -0.0102(13) -0.0002(12) 0.0024(13)
    O52 0.0317(16) 0.079(2) 0.0254(15) 0.0252(15) 0.0063(12) -0.0004(14)
    O53 0.0279(14) 0.0339(15) 0.0205(13) -0.0081(11) 0.0049(11) 0.0021(11)
    O54 0.071(2) 0.0271(16) 0.0368(17) -0.0020(15) -0.0049(15) 0.0082(13)
_geom_special_details
;
All esds (except the esd in the dihedral angle between two l.s. planes) are
estimated using the full covariance matrix. The cell esds are taken into
account individually in the estimation of esds in distances, angles and
torsion angles; correlations between esds in cell parameters are only used
when they are defined by crystal symmetry. An approximate (isotropic)
treatment of cell esds is used for estimating esds involving l.s. planes.
;
loop_
    _geom_bond_atom_site_label_1
    _geom_bond_atom_site_label_2
    _geom_bond_site_symmetry_2
    _geom_bond_distance
    _geom_bond_publ_flag
    B1 O1 . 1.344(5) ?
    B1 O2 . 1.380(5) ?
    B1 C1 . 1.565(6) ?
    N1 C3 . 1.456(5) ?
    N1 H1A . 0.87(4) ?
    N1 H1B . 0.86(4) ?
    N1 H1C . 0.86(2) ?
    O1 H1' . 0.84(4) ?
    O2 H2' . 0.840(12) ?
    C1 C2 . 1.397(5) ?
    C1 C6 . 1.401(5) ?
    C2 C3 . 1.376(5) ?
    C2 H2 . 0.9500 ?
    C3 C4 . 1.378(5) ?
    C4 C5 . 1.381(6) ?
    C4 H4 . 0.9500 ?
    C5 C6 . 1.374(6) ?
    C5 H5 . 0.9500 ?
    C6 H6 . 0.9500 ?
    B31 O31 . 1.358(5) ?
    B31 O32 . 1.364(5) ?
    B31 C31 . 1.571(5) ?
    N31 C33 . 1.460(4) ?
    N31 H31A . 0.86(3) ?
    N31 H31B . 0.86(3) ?
    N31 H31C . 0.86(2) ?
    O31 H31' . 0.84(3) ?
    O32 H32' . 0.84(3) ?
    C31 C32 . 1.400(5) ?
    C31 C36 . 1.401(5) ?
    C32 C33 . 1.374(5) ?
    C32 H32 . 0.9500 ?
    C33 C34 . 1.381(5) ?
    C34 C35 . 1.380(5) ?
    C34 H34 . 0.9500 ?
    C35 C36 . 1.380(5) ?
    C35 H35 . 0.9500 ?
    C36 H36 . 0.9500 ?
    S51 O51 . 1.445(3) ?
    S51 O54 . 1.460(3) ?
    S51 O52 . 1.470(3) ?
    S51 O53 . 1.483(2) ?
loop_
    _geom_angle_atom_site_label_1
    _geom_angle_atom_site_label_2
    _geom_angle_atom_site_label_3
    _geom_angle_site_symmetry_1
    _geom_angle_site_symmetry_3
    _geom_angle
    _geom_angle_publ_flag
    O1 B1 O2 . . 119.0(4) ?
    O1 B1 C1 . . 119.7(4) ?
    O2 B1 C1 . . 121.3(4) ?
    C3 N1 H1A . . 110(3) ?
    C3 N1 H1B . . 113(3) ?
    H1A N1 H1B . . 102(4) ?
    C3 N1 H1C . . 113(3) ?
    H1A N1 H1C . . 114(5) ?
    H1B N1 H1C . . 104(4) ?
    B1 O1 H1' . . 114(3) ?
    B1 O2 H2' . . 114(3) ?
    C2 C1 C6 . . 117.0(4) ?
    C2 C1 B1 . . 121.3(3) ?
    C6 C1 B1 . . 121.6(4) ?
    C3 C2 C1 . . 121.0(4) ?
    C3 C2 H2 . . 119.5 ?
    C1 C2 H2 . . 119.5 ?
    C2 C3 C4 . . 121.3(4) ?
    C2 C3 N1 . . 118.5(3) ?
    C4 C3 N1 . . 120.2(3) ?
    C3 C4 C5 . . 118.4(4) ?
    C3 C4 H4 . . 120.8 ?
    C5 C4 H4 . . 120.8 ?
    C6 C5 C4 . . 121.0(4) ?
    C6 C5 H5 . . 119.5 ?
    C4 C5 H5 . . 119.5 ?
    C5 C6 C1 . . 121.3(4) ?
    C5 C6 H6 . . 119.4 ?
    C1 C6 H6 . . 119.4 ?
    O31 B31 O32 . . 122.7(3) ?
    O31 B31 C31 . . 118.1(3) ?
    O32 B31 C31 . . 119.2(3) ?
    C33 N31 H31A . . 108(3) ?
    C33 N31 H31B . . 110(3) ?
    H31A N31 H31B . . 107(3) ?
    C33 N31 H31C . . 112(3) ?
    H31A N31 H31C . . 107(4) ?
    H31B N31 H31C . . 111(4) ?
    B31 O31 H31' . . 114(3) ?
    B31 O32 H32' . . 111(3) ?
    C32 C31 C36 . . 117.5(3) ?
    C32 C31 B31 . . 121.2(3) ?
    C36 C31 B31 . . 121.3(3) ?
    C33 C32 C31 . . 120.8(3) ?
    C33 C32 H32 . . 119.6 ?
    C31 C32 H32 . . 119.6 ?
    C32 C33 C34 . . 121.1(3) ?
    C32 C33 N31 . . 119.3(3) ?
    C34 C33 N31 . . 119.6(3) ?
    C35 C34 C33 . . 119.1(3) ?
    C35 C34 H34 . . 120.4 ?
    C33 C34 H34 . . 120.4 ?
    C36 C35 C34 . . 120.4(3) ?
    C36 C35 H35 . . 119.8 ?
    C34 C35 H35 . . 119.8 ?
    C35 C36 C31 . . 121.1(3) ?
    C35 C36 H36 . . 119.4 ?
    C31 C36 H36 . . 119.4 ?
    O51 S51 O54 . . 110.29(17) ?
    O51 S51 O52 . . 110.33(17) ?
    O54 S51 O52 . . 108.31(19) ?
    O51 S51 O53 . . 111.12(15) ?
    O54 S51 O53 . . 109.24(16) ?
    O52 S51 O53 . . 107.46(15) ?
loop_
    _geom_hbond_atom_site_label_D
    _geom_hbond_atom_site_label_H
    _geom_hbond_atom_site_label_A
    _geom_hbond_site_symmetry_A
    _geom_hbond_distance_DH
    _geom_hbond_distance_HA
    _geom_hbond_distance_DA
    _geom_hbond_angle_DHA
    O31 H31' O53 2_745 0.84(3) 1.81(3) 2.653(4) 175(3)
    O32 H32' O54 2_745 0.84(3) 1.96(3) 2.744(4) 155(3)
    N1 H1A O54 2_645 0.87(4) 2.31(4) 3.161(5) 169(4)
    N1 H1C O52 4_565 0.86(2) 1.86(2) 2.718(4) 176(5)
    O1 H1' O31 2_755 0.84(4) 1.99(4) 2.803(4) 163(4)
    N31 H31A O52 . 0.86(3) 1.92(3) 2.787(4) 179(3)
    N31 H31C O2 . 0.86(2) 2.07(2) 2.874(4) 156(3)
    O2 H2' O32 1_455 0.840(12) 1.990(16) 2.820(3) 169(4)
    N1 H1B O51 2_545 0.86(4) 2.13(4) 2.923(5) 152(4)
    N1 H1B O54 2_545 0.86(4) 2.37(4) 3.112(5) 144(4)
    N31 H31B O53 1_655 0.86(3) 1.90(3) 2.744(4) 168(4)
data_global
_journal_date_recd_electronic     2010-03-23
_journal_date_accepted     2010-03-30
_journal_name_full     'Acta Crystallographica, Section E'
_journal_year     2010
_journal_volume     66
_journal_issue      5
_journal_page_first     o1035
_journal_page_last     o1036
_journal_paper_category     QO
_journal_coeditor_code     TK2649
_publ_contact_author_name     'Herbert H\"opfl'
_publ_contact_author_address
;
Centro de Investigaciones Qu\'imicas,
Universidad Aut\'onoma del Estado de Morelos, Av. Universidad 1001, CP 62209,
Cuernavaca,
Mexico
;
_publ_contact_author_email     'hhopfl@uaem.mx'
_publ_contact_author_fax     '52-777-3297997'
_publ_contact_author_phone     '52-777-3297997'
_publ_section_title
;
Bis[3-(dihydroxyboryl)anilinium] sulfate
;
loop_
    _publ_author_name
    _publ_author_footnote
    _publ_author_address
    'Vega, Araceli' .
;
Centro de Investigaciones Qu\'imicas,
Universidad Aut\'onoma del Estado de Morelos, Av. Universidad 1001, CP 62209,
Cuernavaca,
Mexico
;
    'Luna, Rolando' .
;
Centro de Investigaciones Qu\'imicas,
Universidad Aut\'onoma del Estado de Morelos, Av. Universidad 1001, CP 62209,
Cuernavaca,
Mexico
;
    'Tlahuext, Hugo' .
;
Centro de Investigaciones Qu\'imicas,
Universidad Aut\'onoma del Estado de Morelos, Av. Universidad 1001, CP 62209,
Cuernavaca,
Mexico
;
    'H\"opfl, Herbert' .
;
Centro de Investigaciones Qu\'imicas,
Universidad Aut\'onoma del Estado de Morelos, Av. Universidad 1001, CP 62209,
Cuernavaca,
Mexico
;
