# Supplementary material for: Bis[3-(dihydroxy­boryl)anilinium] sulfate
Source: Acta Crystallogr Sect E Struct Rep Online. 2010 Apr 10;66(Pt 5):o1035–6. doi: 10.1107/S1600536810012092 (PMC2979015; doi:10.1107/S1600536810012092)
Supplement: Supplementary file 2 [file e-66-o1035-Isup2.hkl]

# 
# h,k,l, Fc-squared, Fo-squared, sigma(Fo-squared) and status flag 
# 
data_I
_shelx_title ' enrsiezx in P2(1)/c' 
_shelx_refln_list_code          4 
_shelx_F_calc_maximum      162.71 
_exptl_crystal_F_000       776.00 
_reflns_d_resolution_high  0.7829 
 
loop_ 
 _symmetry_equiv_pos_as_xyz 
 'x, y, z' 
 '-x, y+1/2, -z+1/2' 
 '-x, -y, -z' 
 'x, -y-1/2, z-1/2' 
 
_cell_length_a     5.3589 
_cell_length_b    15.6950 
_cell_length_c    20.4886 
_cell_angle_alpha  90.000 
_cell_angle_beta  101.423 
_cell_angle_gamma  90.000 
 
_shelx_F_squared_multiplier     1.000 
 
loop_ 
 _refln_index_h 
 _refln_index_k 
 _refln_index_l 
 _refln_F_squared_calc 
 _refln_F_squared_meas 
 _refln_F_squared_sigma 
 _refln_observed_status 
   1   0   0     4625.15     4408.18    130.94 o 
   2   0   0       42.89       17.88     17.06 o 
   3   0   0     1290.04     1254.95     57.45 o 
   4   0   0      541.88      703.94     51.65 o 
   5   0   0      901.16      845.28     60.42 o 
   6   0   0       25.28      100.40     32.65 o 
   1   1   0      188.91      190.60      7.51 o 
   2   1   0      216.42      245.04     11.56 o 
   3   1   0      721.52      697.09     36.01 o 
   4   1   0       76.43      107.74     18.61 o 
   5   1   0        0.67       48.17     19.33 o 
   6   1   0        8.44       60.47     24.19 o 
   0   2   0      326.50      472.93     15.31 o 
   1   2   0        0.97        5.18      3.79 o 
   2   2   0     1275.37     1099.93     26.75 o 
   3   2   0     1036.64     1025.23     28.16 o 
   4   2   0      108.07      125.71     19.26 o 
   5   2   0     2072.94     1980.95     66.90 o 
   6   2   0        8.33       28.20     23.61 o 
   1   3   0       36.28       49.78      5.70 o 
   2   3   0     5468.49     5421.26    101.03 o 
   3   3   0      148.13      198.53     14.10 o 
   4   3   0      117.01      131.27     19.10 o 
   5   3   0      658.35      625.12     41.06 o 
   6   3   0       77.46      188.88     35.96 o 
   0   4   0      829.08      868.35     42.21 o 
   1   4   0      889.12      738.47     18.89 o 
   2   4   0      162.31      179.06     13.02 o 
   3   4   0     1471.93     1344.22     38.10 o 
   4   4   0        2.09       19.57     13.65 o 
   5   4   0      323.95      328.58     34.62 o 
   6   4   0      216.07      179.74     34.44 o 
   1   5   0     1316.36     1282.21     28.93 o 
   2   5   0      494.46      522.27     17.95 o 
   3   5   0      233.31      324.41     18.05 o 
   4   5   0      477.94      403.49     29.08 o 
   5   5   0       42.59       35.85     23.89 o 
   6   5   0        0.04      -33.38     26.50 o 
   0   6   0     3808.93     4015.47    108.16 o 
   1   6   0        1.13       13.82      5.94 o 
   2   6   0       89.69      107.17     10.29 o 
   3   6   0     1017.90      971.19     29.07 o 
   4   6   0        9.57       26.42     18.86 o 
   5   6   0       48.83       71.94     25.98 o 
   6   6   0       71.50       41.31     29.87 o 
   1   7   0     1358.81     1403.94     32.84 o 
   2   7   0       82.76       82.74     10.24 o 
   3   7   0       75.24       59.31     14.02 o 
   4   7   0      211.85      216.05     61.88 o 
   5   7   0       66.78       70.15     28.43 o 
   6   7   0       76.74       65.93     33.71 o 
   0   8   0     1339.09     1264.79     47.74 o 
   1   8   0      107.44      105.15      9.99 o 
   2   8   0      970.17      899.06     29.80 o 
   3   8   0      420.00      473.96     29.38 o 
   4   8   0       22.31       38.63     21.03 o 
   5   8   0      400.84      456.64     47.06 o 
   6   8   0       68.47       87.30     34.16 o 
   1   9   0      720.40      700.43     25.39 o 
   2   9   0      505.21      568.92     28.40 o 
   3   9   0      559.85      576.02     31.53 o 
   4   9   0     1268.85     1070.06     81.09 o 
   5   9   0        0.04       20.80     24.61 o 
   0  10   0       45.27       33.07     16.35 o 
   1  10   0      689.98      729.35     32.64 o 
   2  10   0     1989.54     1972.58     58.67 o 
   3  10   0     2214.53     2021.27     62.33 o 
   4  10   0      372.63      341.95     39.09 o 
   5  10   0       21.80       78.28     31.71 o 
   1  11   0      234.08      226.43     22.15 o 
   2  11   0       40.79       53.65     16.40 o 
   3  11   0      669.61      668.39     37.07 o 
   4  11   0      110.07       85.85     28.71 o 
   5  11   0      184.14      188.31     37.61 o 
   0  12   0      313.18      315.66     36.83 o 
   1  12   0       41.19       64.42     17.20 o 
   2  12   0      140.22      113.60     20.92 o 
   3  12   0      537.63      561.90     54.45 o 
   4  12   0        8.67       29.80     25.11 o 
   5  12   0       11.02       15.75     30.00 o 
   1  13   0        0.71        1.47     17.69 o 
   2  13   0      991.81      950.74     42.97 o 
   3  13   0      151.59      220.87     27.03 o 
   4  13   0       44.27       43.09     29.89 o 
   5  13   0        1.61        0.96     31.91 o 
   0  14   0      436.35      460.71     66.21 o 
   1  14   0      439.82      386.68     35.22 o 
   2  14   0      533.00      521.42     41.82 o 
   3  14   0       42.57       31.80     21.49 o 
   4  14   0       47.47       82.69     32.39 o 
   1  15   0        2.37       28.62     23.77 o 
   2  15   0      208.23      263.11     41.80 o 
   3  15   0      415.56      460.24     41.87 o 
   4  15   0       57.34      117.40     37.88 o 
   0  16   0      527.50      517.77     63.24 o 
   1  16   0       43.73       69.97     29.50 o 
   2  16   0       39.81        8.37     23.62 o 
   3  16   0       87.10      107.27     31.84 o 
   4  16   0        2.11       87.10     77.29 o 
   1  17   0       65.72       61.32     27.68 o 
   2  17   0      121.52      193.34     46.87 o 
   3  17   0      207.53      263.62     49.72 o 
   0  18   0        3.22       54.46     40.30 o 
   1  18   0        3.88        6.99     26.98 o 
   2  18   0       51.62       80.85     32.74 o 
   1  19   0      170.88      157.82     43.56 o 
   2  19   0      163.01      205.52     41.02 o 
   0  20   0       62.67       93.02     74.96 o 
  -6   1   1      258.00      263.30     34.75 o 
  -5   1   1      431.96      442.38     34.82 o 
  -4   1   1      583.86      638.85     33.87 o 
  -3   1   1     2375.18     2125.12     58.72 o 
  -2   1   1      470.92      509.75     16.85 o 
  -1   1   1     3213.45     3592.73     65.57 o 
   0   1   1     5916.99     6205.16    123.16 o 
   1   1   1      327.66      331.91      9.64 o 
   2   1   1     9013.45     8703.60    183.48 o 
   3   1   1      337.89      385.38     25.28 o 
   4   1   1      565.25      532.94     34.29 o 
   5   1   1      523.90      460.78     36.40 o 
   6   1   1       52.77       80.89     26.45 o 
  -6   2   1       16.10        8.05     23.63 o 
  -5   2   1      676.93      689.90     41.21 o 
  -4   2   1        1.64       22.41     13.62 o 
  -3   2   1      440.56      485.61     19.12 o 
  -2   2   1     1406.63     1428.47     32.31 o 
  -1   2   1       29.40       19.86      4.22 o 
   0   2   1        0.69        1.58      2.40 o 
   1   2   1        8.89       86.92      7.15 o 
   2   2   1     5322.72     5182.86     96.74 o 
   3   2   1       29.99       29.83     11.02 o 
   4   2   1      209.65      246.27     24.19 o 
   5   2   1      186.20      233.08     30.36 o 
   6   2   1       62.29       65.09     24.90 o 
  -6   3   1       54.19      112.31     33.12 o 
  -5   3   1        0.08       -9.74     18.24 o 
  -4   3   1     1303.50     1326.39     47.41 o 
  -3   3   1     1469.83     1450.91     36.50 o 
  -2   3   1      531.50      579.90     19.64 o 
  -1   3   1    13622.77    13619.86    237.18 o 
   0   3   1    10292.58    10659.28    185.45 o 
   1   3   1      363.97      346.55     12.73 o 
   2   3   1     1989.51     1914.98     41.10 o 
   3   3   1       85.32       97.50     16.98 o 
   4   3   1      501.55      479.64     32.45 o 
   5   3   1     1339.69     1206.88     50.37 o 
   6   3   1      245.99      190.82     38.62 o 
  -6   4   1       10.86       37.26     31.88 o 
  -5   4   1      219.96      245.58     31.28 o 
  -4   4   1     1711.72     1691.94     58.96 o 
  -3   4   1     1484.62     1387.05     46.54 o 
  -2   4   1     1022.45     1050.47     34.33 o 
  -1   4   1        5.88        6.80      4.40 o 
   0   4   1     1522.26     1508.28     31.35 o 
   1   4   1       37.00       68.83      7.18 o 
   2   4   1        0.82       -4.02      5.60 o 
   3   4   1      117.43      184.06     15.85 o 
   4   4   1       10.48       -3.76     14.48 o 
   5   4   1      270.80      310.39     33.84 o 
   6   4   1        0.40      -14.13     27.17 o 
  -6   5   1      523.86      452.17     49.34 o 
  -5   5   1      195.26      180.90     45.90 o 
  -4   5   1      229.95      202.61     27.78 o 
  -3   5   1     2130.39     2036.20     47.62 o 
  -2   5   1      336.37      395.92     15.30 o 
  -1   5   1     4443.09     3843.05     78.93 o 
   0   5   1      651.42      610.23     17.12 o 
   1   5   1      260.60      262.07     11.99 o 
   2   5   1       54.70       40.92      7.85 o 
   3   5   1       70.71       93.16     11.35 o 
   4   5   1      939.94      944.19     39.36 o 
   5   5   1       19.54       54.07     25.52 o 
   6   5   1        7.61       24.46     26.67 o 
  -6   6   1       54.75       46.57     31.35 o 
  -5   6   1       45.72       46.13     25.21 o 
  -4   6   1      227.60      204.97     28.96 o 
  -3   6   1      318.60      383.73     19.16 o 
  -2   6   1       66.59       87.34      9.21 o 
  -1   6   1      365.94      444.14     17.14 o 
   0   6   1      482.92      471.73     17.02 o 
   1   6   1     4106.34     4045.33     77.72 o 
   2   6   1       31.52       49.12      8.75 o 
   3   6   1      533.07      496.20     20.66 o 
   4   6   1      421.76      352.57     35.46 o 
   5   6   1        3.90        7.42     24.57 o 
   6   6   1        5.04       31.75     28.75 o 
  -6   7   1      132.12      121.84     36.15 o 
  -5   7   1       18.34       14.00     22.49 o 
  -4   7   1      130.77      141.76     26.03 o 
  -3   7   1      889.66      890.90     35.30 o 
  -2   7   1      327.31      350.90     19.95 o 
  -1   7   1     2260.52     2308.19     53.45 o 
   0   7   1     3236.18     3395.78     66.99 o 
   1   7   1       17.79       20.63      6.87 o 
   2   7   1     2018.08     1903.45     44.00 o 
   3   7   1       47.28       63.52     13.15 o 
   4   7   1      558.84      580.87     46.19 o 
   5   7   1      165.40      153.88     31.80 o 
   6   7   1        8.53       29.79     28.71 o 
  -6   8   1       20.47       27.52     31.84 o 
  -5   8   1      185.80      201.13     35.06 o 
  -4   8   1      209.16      207.47     29.53 o 
  -3   8   1       51.84       57.56     15.03 o 
  -2   8   1       18.75       36.35     11.08 o 
  -1   8   1      421.55      444.91     19.44 o 
   0   8   1       45.54       44.04      8.83 o 
   1   8   1       53.68       42.28      8.57 o 
   2   8   1       52.39       28.08      9.50 o 
   3   8   1      468.60      445.52     28.59 o 
   4   8   1      271.16      260.30     33.47 o 
   5   8   1      151.83      154.51     34.12 o 
   6   8   1        6.74       -1.19     30.50 o 
  -6   9   1      336.68      303.03     47.28 o 
  -5   9   1        0.59       47.66     25.67 o 
  -4   9   1      336.90      330.74     37.05 o 
  -3   9   1        2.20       25.05     13.86 o 
  -2   9   1       11.63        4.63     12.24 o 
  -1   9   1      438.88      406.01     20.02 o 
   0   9   1     2706.86     2843.69     60.03 o 
   1   9   1       25.31       30.71     10.50 o 
   2   9   1     3084.62     2844.30    106.86 o 
   3   9   1      424.35      520.32     32.35 o 
   4   9   1       79.11       61.66     22.76 o 
   5   9   1      189.35      166.37     44.23 o 
  -5  10   1        9.40       -0.80     23.25 o 
  -4  10   1      779.65      759.15     57.53 o 
  -3  10   1     1665.84     1516.02     51.38 o 
  -2  10   1       94.23      144.09     19.50 o 
  -1  10   1      704.91      659.54     26.39 o 
   0  10   1     4122.79     4029.64     82.84 o 
   1  10   1      267.82      331.22     21.11 o 
   2  10   1       52.33       80.46     17.00 o 
   3  10   1       32.28       36.33     15.92 o 
   4  10   1        0.15       19.67     21.47 o 
   5  10   1        0.12       33.62     26.46 o 
  -5  11   1        9.70       59.29     29.54 o 
  -4  11   1      151.03      142.11     30.43 o 
  -3  11   1      562.09      545.72     35.50 o 
  -2  11   1     1828.63     1769.16     56.38 o 
  -1  11   1      605.43      560.87     30.65 o 
   0  11   1      401.04      432.34     26.36 o 
   1  11   1      845.81      865.39     31.97 o 
   2  11   1       10.35       -4.24     14.74 o 
   3  11   1      234.30      243.16     25.76 o 
   4  11   1      415.44      445.46     45.15 o 
   5  11   1      599.12      530.56     59.75 o 
  -5  12   1      214.73      175.78     44.11 o 
  -4  12   1      121.80      183.10     34.00 o 
  -3  12   1       67.66       90.34     20.64 o 
  -2  12   1        9.53        6.63     15.41 o 
  -1  12   1       22.89       17.64     14.94 o 
   0  12   1      179.22      201.14     22.52 o 
   1  12   1      168.74      184.41     30.00 o 
   2  12   1      998.37      924.08     41.04 o 
   3  12   1      470.31      500.52     34.95 o 
   4  12   1       13.54       10.12     23.08 o 
   5  12   1       95.51       72.41     38.49 o 
  -5  13   1       13.39       33.24     33.08 o 
  -4  13   1       59.27      103.64     31.84 o 
  -3  13   1      686.87      704.90     42.84 o 
  -2  13   1      217.91      226.02     25.95 o 
  -1  13   1     1283.00     1127.98     49.15 o 
   0  13   1       62.29       75.65     18.94 o 
   1  13   1      249.83      278.32     29.43 o 
   2  13   1      822.15      819.68     42.16 o 
   3  13   1      347.29      300.05     30.54 o 
   4  13   1      139.49      149.19     46.24 o 
   5  13   1       11.47       10.36     31.10 o 
  -4  14   1        5.88       28.48     30.62 o 
  -3  14   1       85.20       89.00     23.75 o 
  -2  14   1       19.24       51.06     22.59 o 
  -1  14   1      171.59      129.85     25.23 o 
   0  14   1      621.62      550.25     44.07 o 
   1  14   1        1.03      -19.03     18.83 o 
   2  14   1      282.39      326.44     36.27 o 
   3  14   1       18.99       63.72     22.62 o 
   4  14   1      284.97      203.20     51.16 o 
  -4  15   1       29.24       43.50     31.98 o 
  -3  15   1       76.18       59.80     30.79 o 
  -2  15   1        5.63      -24.66     21.40 o 
  -1  15   1        0.56      -17.91     17.73 o 
   0  15   1       47.54       13.98     21.87 o 
   1  15   1       57.06       50.41     23.89 o 
   2  15   1      435.48      359.48     37.59 o 
   3  15   1       34.50        1.17     30.07 o 
   4  15   1       36.81       88.03     35.84 o 
  -4  16   1       24.29       30.37     46.51 o 
  -3  16   1      200.01      229.13     35.86 o 
  -2  16   1       36.00       55.19     25.48 o 
  -1  16   1      190.18      204.95     32.52 o 
   0  16   1      139.81      137.10     30.19 o 
   1  16   1        7.94        2.61     23.66 o 
   2  16   1        3.61       45.44     25.77 o 
   3  16   1       80.17      145.90     40.11 o 
  -3  17   1        4.43       15.37     28.29 o 
  -2  17   1        0.06       70.57     31.60 o 
  -1  17   1        6.91       -8.24     25.35 o 
   0  17   1       51.03       66.67     25.46 o 
   1  17   1       76.13       86.86     29.93 o 
   2  17   1        2.35       13.40     28.28 o 
   3  17   1       66.16       77.46     40.08 o 
  -2  18   1      319.49      305.56     44.14 o 
  -1  18   1        4.09       31.38     36.88 o 
   0  18   1       14.82       33.32     26.54 o 
   1  18   1      101.50       75.32     30.51 o 
   2  18   1        3.60        4.91     29.11 o 
  -2  19   1       16.98       58.82     33.67 o 
  -1  19   1        7.55       19.10     31.36 o 
   0  19   1       78.04       48.66     28.05 o 
   1  19   1       33.82       50.45     32.98 o 
   2  19   1       23.60       43.40     42.67 o 
   0  20   1      174.44      122.02     80.16 o 
  -6   0   2       60.06       53.76     32.49 o 
  -5   0   2      251.05      275.40     38.73 o 
  -4   0   2     4169.53     3980.05    206.11 o 
  -3   0   2      285.66      303.56     31.43 o 
  -2   0   2       53.33       75.46     20.93 o 
  -1   0   2     2475.58     2624.89     70.45 o 
   0   0   2      767.72      833.65     27.90 o 
   1   0   2      366.71      349.23     27.50 o 
   2   0   2       74.14       97.72     17.11 o 
   3   0   2        6.05        0.03     16.89 o 
   4   0   2     3283.36     3195.83    123.19 o 
   5   0   2        0.04       17.39     24.69 o 
   6   0   2      116.58      149.79     38.63 o 
  -6   1   2      103.38      116.61     27.88 o 
  -5   1   2       10.24       13.97     16.03 o 
  -4   1   2       80.12      263.37     54.59 o 
  -3   1   2      142.95      204.09     14.25 o 
  -2   1   2       35.14       42.14      7.09 o 
  -1   1   2        3.11       -4.67      3.86 o 
   0   1   2       16.45       27.36      3.21 o 
   1   1   2    26474.62    26790.40    460.41 o 
   2   1   2     1379.38     1318.99     43.66 o 
   3   1   2      472.67      536.11     27.54 o 
   4   1   2      359.31      407.97     30.96 o 
   5   1   2       52.01       40.39     18.18 o 
   6   1   2       32.80       67.42     22.89 o 
  -6   2   2      130.47      134.57     29.17 o 
  -5   2   2      254.59      231.89     25.24 o 
  -4   2   2     2036.48     1893.92     58.29 o 
  -3   2   2       61.12       71.27     10.23 o 
  -2   2   2       97.58      111.82      9.17 o 
  -1   2   2    20768.51    21265.92    366.76 o 
   0   2   2       98.58       68.00      4.69 o 
   1   2   2    10468.70    10699.05    187.43 o 
   2   2   2     1930.86     2142.34     49.15 o 
   3   2   2      129.63      143.80     16.42 o 
   4   2   2     3298.22     2884.20     80.66 o 
   5   2   2      140.26      146.67     22.75 o 
   6   2   2       19.11       48.95     24.60 o 
  -6   3   2      278.79      358.93     45.49 o 
  -5   3   2       16.16       23.35     19.12 o 
  -4   3   2       10.70        9.39     12.70 o 
  -3   3   2      424.81      466.63     18.77 o 
  -2   3   2      252.82      266.44     13.71 o 
  -1   3   2      370.81      389.30     12.92 o 
   0   3   2      133.23      167.59      7.83 o 
   1   3   2      206.76      188.73     10.01 o 
   2   3   2      523.67      600.00     18.10 o 
   3   3   2       47.00       51.58     12.49 o 
   4   3   2       71.36      153.34     30.59 o 
   5   3   2      195.43      175.28     26.37 o 
   6   3   2        0.62        4.23     28.87 o 
  -6   4   2      220.18      168.30     43.79 o 
  -5   4   2       29.29       43.10     23.48 o 
  -4   4   2     1239.20     1151.82     42.71 o 
  -3   4   2      488.46      498.18     19.83 o 
  -2   4   2     2635.67     2407.66     50.06 o 
  -1   4   2     2871.12     2330.08     54.86 o 
   0   4   2      151.49      121.59      8.12 o 
   1   4   2     4528.15     4286.65     80.29 o 
   2   4   2      630.49      590.84     18.50 o 
   3   4   2      172.39      205.91     16.12 o 
   4   4   2      501.52      523.03     36.34 o 
   5   4   2       47.49       33.82     19.29 o 
   6   4   2      189.31      289.82     44.18 o 
  -6   5   2      340.88      289.20     42.33 o 
  -5   5   2      904.39      878.29     81.15 o 
  -4   5   2      125.21      156.44     22.78 o 
  -3   5   2      775.38      826.23     25.55 o 
  -2   5   2        2.96        9.11      6.54 o 
  -1   5   2      436.32      383.49     18.07 o 
   0   5   2     3260.67     3391.35     64.82 o 
   1   5   2     3089.75     3094.68     60.92 o 
   2   5   2      253.65      304.73     15.27 o 
   3   5   2       67.22       94.89     12.79 o 
   4   5   2      158.86      187.77     22.09 o 
   5   5   2       32.62       56.15     25.40 o 
   6   5   2      134.77      167.07     35.17 o 
  -6   6   2       21.07       -6.16     28.70 o 
  -5   6   2       29.89       12.45     22.99 o 
  -4   6   2      649.60      676.09     65.16 o 
  -3   6   2      450.44      466.63     27.93 o 
  -2   6   2        0.33       -0.78      6.97 o 
  -1   6   2     4447.40     4080.89     84.57 o 
   0   6   2     1225.13     1219.50     28.65 o 
   1   6   2       76.52       87.89      9.30 o 
   2   6   2       63.58       49.59      9.31 o 
   3   6   2      325.45      376.26     23.49 o 
   4   6   2      896.86      879.72     53.01 o 
   5   6   2      162.19      127.51     30.50 o 
   6   6   2      205.31      233.38     42.02 o 
  -6   7   2       13.22       57.01     32.21 o 
  -5   7   2       50.67       47.83     24.56 o 
  -4   7   2       12.86        7.62     17.55 o 
  -3   7   2      292.86      322.94     30.18 o 
  -2   7   2      158.68      157.01     11.35 o 
  -1   7   2     3512.21     3616.22     77.47 o 
   0   7   2     1383.52     1475.65     34.20 o 
   1   7   2      104.33      105.55     10.38 o 
   2   7   2      241.60      315.50     17.90 o 
   3   7   2       85.18       99.02     14.18 o 
   4   7   2       66.35       84.33     23.16 o 
   5   7   2       33.05       39.67     25.63 o 
   6   7   2       18.68       90.18     34.64 o 
  -6   8   2       92.24       81.63     32.55 o 
  -5   8   2       74.03       69.52     26.64 o 
  -4   8   2      466.99      524.81     45.32 o 
  -3   8   2     1599.24     1438.28     54.17 o 
  -2   8   2     1164.21     1168.14     38.84 o 
  -1   8   2       21.84       52.28      9.59 o 
   0   8   2       81.83      119.78     10.88 o 
   1   8   2     1996.71     1918.97     44.10 o 
   2   8   2      173.90      195.75     15.22 o 
   3   8   2       89.53       96.58     19.27 o 
   4   8   2      271.36      314.11     48.82 o 
   5   8   2       46.71       60.76     26.83 o 
   6   8   2       18.41       13.60     30.52 o 
  -6   9   2       71.31       77.07     33.34 o 
  -5   9   2        7.32        6.29     22.90 o 
  -4   9   2      129.71      109.87     34.66 o 
  -3   9   2        9.17        5.00     15.33 o 
  -2   9   2      266.54      309.92     24.04 o 
  -1   9   2     1769.64     1763.82     61.56 o 
   0   9   2      614.38      559.99     20.12 o 
   1   9   2      212.11      289.01     16.84 o 
   2   9   2       73.54       96.29     14.24 o 
   3   9   2        3.33       22.65     16.56 o 
   4   9   2       18.20       11.02     23.85 o 
   5   9   2        4.83       23.69     23.84 o 
  -5  10   2        0.36       52.28     27.14 o 
  -4  10   2      787.54      705.25     54.51 o 
  -3  10   2      619.95      631.45     34.54 o 
  -2  10   2      705.04      658.53     33.15 o 
  -1  10   2       20.96       46.55     14.29 o 
   0  10   2      128.33      179.11     14.75 o 
   1  10   2     1522.24     1494.23     42.63 o 
   2  10   2      743.82      694.66     34.49 o 
   3  10   2      997.31      847.44     55.82 o 
   4  10   2       18.23       11.22     22.01 o 
   5  10   2        7.28       31.23     26.68 o 
  -5  11   2      230.57      237.75     39.43 o 
  -4  11   2       53.52       51.18     25.50 o 
  -3  11   2      130.62      128.00     21.98 o 
  -2  11   2      265.09      323.91     27.19 o 
  -1  11   2       74.05      106.37     16.80 o 
   0  11   2      173.75      158.35     16.87 o 
   1  11   2      732.01      733.48     29.41 o 
   2  11   2      151.39      143.02     20.81 o 
   3  11   2      722.27      755.22     44.10 o 
   4  11   2       20.74       26.75     23.03 o 
   5  11   2      295.02      231.96     39.08 o 
  -5  12   2       28.50       14.86     28.85 o 
  -4  12   2      444.48      371.74     51.47 o 
  -3  12   2      370.69      368.45     30.34 o 
  -2  12   2     1818.28     1748.42     57.13 o 
  -1  12   2      288.32      319.44     25.60 o 
   0  12   2       75.49       84.67     16.43 o 
   1  12   2      903.47      853.20     42.03 o 
   2  12   2     2374.29     2119.76     86.58 o 
   3  12   2       59.75       91.36     24.00 o 
   4  12   2        0.10       30.55     25.28 o 
   5  12   2      150.14      111.56     40.59 o 
  -5  13   2       17.73       45.36     36.13 o 
  -4  13   2       10.77       67.48     29.72 o 
  -3  13   2       44.24       23.50     20.10 o 
  -2  13   2       43.14       60.94     18.84 o 
  -1  13   2      187.87      188.57     24.98 o 
   0  13   2        6.09       10.32     14.71 o 
   1  13   2      211.69      242.02     29.04 o 
   2  13   2     2301.14     2138.41     67.12 o 
   3  13   2      185.67      188.47     29.24 o 
   4  13   2       11.41       24.95     26.39 o 
  -4  14   2       19.99      -31.41     28.15 o 
  -3  14   2      510.79      546.86     39.90 o 
  -2  14   2       37.63       45.14     21.76 o 
  -1  14   2      893.84      835.25     46.18 o 
   0  14   2        0.74       -4.06     21.39 o 
   1  14   2      456.99      414.15     35.63 o 
   2  14   2       26.31       36.69     23.13 o 
   3  14   2        5.37        9.96     25.87 o 
   4  14   2      313.28      306.95     46.16 o 
  -4  15   2       14.35        9.98     44.27 o 
  -3  15   2      638.32      649.64     46.53 o 
  -2  15   2       14.52       28.44     22.48 o 
  -1  15   2       75.79       99.70     24.18 o 
   0  15   2       78.52       33.61     24.56 o 
   1  15   2        7.36       10.20     30.17 o 
   2  15   2        1.73        2.95     21.50 o 
   3  15   2       40.78       86.41     32.06 o 
   4  15   2      148.00      171.10     37.26 o 
  -4  16   2        3.61       22.90     37.33 o 
  -3  16   2        7.01        2.81     26.42 o 
  -2  16   2       16.60       39.38     24.84 o 
  -1  16   2        7.60       38.33     25.34 o 
   0  16   2       58.79       26.28     24.73 o 
   1  16   2        7.89        2.40     22.85 o 
   2  16   2      417.75      420.08     51.34 o 
   3  16   2       29.97       22.28     30.64 o 
  -3  17   2       79.62       88.44     33.00 o 
  -2  17   2       56.55       29.27     26.09 o 
  -1  17   2       70.34      130.14     39.53 o 
   0  17   2       79.05       98.28     28.89 o 
   1  17   2       53.39       73.43     28.18 o 
   2  17   2        9.33      -18.76     24.45 o 
   3  17   2        3.32      125.34     40.23 o 
  -3  18   2       16.54       76.11     34.23 o 
  -2  18   2      102.19       91.70     33.13 o 
  -1  18   2       34.07       98.55     31.47 o 
   0  18   2        5.48       32.79     27.17 o 
   1  18   2        9.04       55.00     47.58 o 
   2  18   2      145.00      132.58     34.12 o 
  -2  19   2      104.08      147.54     37.79 o 
  -1  19   2       17.30       31.91     30.16 o 
   0  19   2      101.29      144.47     36.17 o 
   1  19   2        0.21       44.83     31.83 o 
  -6   1   3       44.79       71.37     24.42 o 
  -5   1   3     1704.07     1526.61     55.16 o 
  -4   1   3     2735.37     2679.78     83.95 o 
  -3   1   3     1982.21     2016.57     46.18 o 
  -2   1   3     3581.91     3255.83     64.47 o 
  -1   1   3     1495.90     1571.23     32.36 o 
   0   1   3      676.13      729.87     15.73 o 
   1   1   3    21589.94    22630.81    390.33 o 
   2   1   3     3735.73     3962.51     91.26 o 
   3   1   3     3230.59     3086.43     79.29 o 
   4   1   3      261.51      276.75     29.27 o 
   5   1   3       22.17       26.89     17.58 o 
   6   1   3      386.98      444.11     39.82 o 
  -6   2   3        2.35       56.18     23.68 o 
  -5   2   3      155.49      194.40     23.70 o 
  -4   2   3       39.24       61.43     15.22 o 
  -3   2   3      421.46      411.56     18.16 o 
  -2   2   3     3444.33     3201.25     63.56 o 
  -1   2   3     3482.97     3235.10     60.69 o 
   0   2   3     2166.97     2449.06     45.79 o 
   1   2   3     1536.36     1680.53     34.67 o 
   2   2   3     3270.56     3505.88     74.83 o 
   3   2   3      206.77      231.15     20.61 o 
   4   2   3      234.92      246.15     24.75 o 
   5   2   3       19.08       15.48     17.23 o 
   6   2   3       21.60       66.05     24.97 o 
  -6   3   3       11.66       77.00     30.39 o 
  -5   3   3      317.40      323.96     32.01 o 
  -4   3   3      107.20      126.41     17.32 o 
  -3   3   3      313.23      360.65     17.93 o 
  -2   3   3     1810.17     1611.42     36.23 o 
  -1   3   3      787.62      885.07     22.89 o 
   0   3   3     3429.09     3553.76     65.65 o 
   1   3   3        4.02        1.07      4.96 o 
   2   3   3     1545.32     1612.98     37.06 o 
   3   3   3        5.11       13.04     10.35 o 
   4   3   3     1175.67     1105.53     43.58 o 
   5   3   3        1.48       13.50     16.47 o 
   6   3   3       53.85       69.79     31.51 o 
  -6   4   3       33.91       41.68     28.99 o 
  -5   4   3       22.25       31.76     22.45 o 
  -4   4   3      481.16      447.73     46.47 o 
  -3   4   3      562.72      535.39     20.56 o 
  -2   4   3     1353.39     1350.12     32.10 o 
  -1   4   3      130.21      123.96      9.37 o 
   0   4   3     1292.13     1241.73     27.39 o 
   1   4   3      245.19      325.03     13.32 o 
   2   4   3        3.05       15.46      7.01 o 
   3   4   3      839.41      855.59     33.54 o 
   4   4   3       25.04       15.00     14.43 o 
   5   4   3       84.47       64.03     20.66 o 
   6   4   3       29.51       47.35     33.29 o 
  -6   5   3      106.01      104.40     30.92 o 
  -5   5   3      754.93      831.92     56.12 o 
  -4   5   3      114.17      136.12     20.84 o 
  -3   5   3      991.08     1020.12     29.25 o 
  -2   5   3       25.80       51.57      8.21 o 
  -1   5   3       89.12      124.85     12.22 o 
   0   5   3     2018.97     1973.29     41.02 o 
   1   5   3       19.87       47.71      7.80 o 
   2   5   3      518.81      523.07     19.08 o 
   3   5   3      466.54      482.33     28.34 o 
   4   5   3      326.99      329.98     27.41 o 
   5   5   3        3.43      -22.35     20.60 o 
   6   5   3       84.92      127.51     35.08 o 
  -6   6   3        0.53       15.93     27.01 o 
  -5   6   3      272.17      256.20     35.06 o 
  -4   6   3      159.60      131.06     25.55 o 
  -3   6   3      230.86      241.99     17.80 o 
  -2   6   3     1009.40     1022.96     29.49 o 
  -1   6   3      787.91      827.57     27.85 o 
   0   6   3     3789.28     3863.37     80.20 o 
   1   6   3      273.58      285.50     14.79 o 
   2   6   3      899.72      938.51     27.05 o 
   3   6   3      268.71      310.04     24.19 o 
   4   6   3        8.42       28.99     14.23 o 
   5   6   3       13.13        8.53     23.25 o 
   6   6   3      190.54      227.81     48.61 o 
  -6   7   3        0.06        6.05     29.12 o 
  -5   7   3      169.05      229.93     33.91 o 
  -4   7   3      127.33      112.33     35.46 o 
  -3   7   3      192.59      185.82     19.07 o 
  -2   7   3     1654.50     1562.32     46.54 o 
  -1   7   3       36.19       54.33      8.34 o 
   0   7   3        0.19       17.20      6.50 o 
   1   7   3     1292.45     1258.79     32.00 o 
   2   7   3      206.15      284.46     19.12 o 
   3   7   3      771.11      768.85     30.48 o 
   4   7   3        5.59      -14.64     18.48 o 
   5   7   3       47.42       71.86     37.91 o 
   6   7   3      172.26      187.81     42.19 o 
  -6   8   3        4.33       19.19     31.20 o 
  -5   8   3       26.57       21.89     22.58 o 
  -4   8   3      366.54      274.68     37.20 o 
  -3   8   3       29.72       26.31     13.46 o 
  -2   8   3      101.25      115.54     18.51 o 
  -1   8   3     3110.57     3116.92     69.79 o 
   0   8   3     8114.13     8587.40    169.32 o 
   1   8   3     5460.85     5356.85    103.42 o 
   2   8   3      204.31      220.38     16.24 o 
   3   8   3        5.15        4.71     12.79 o 
   4   8   3       12.91       50.93     21.04 o 
   5   8   3      336.23      367.53     43.59 o 
  -6   9   3       10.65       23.31     32.54 o 
  -5   9   3      334.91      406.42     44.42 o 
  -4   9   3      309.92      266.16     35.07 o 
  -3   9   3      577.94      533.62     32.31 o 
  -2   9   3     6048.35     5534.80    128.10 o 
  -1   9   3      365.89      486.07     22.34 o 
   0   9   3      521.35      531.94     20.29 o 
   1   9   3      360.35      424.88     20.91 o 
   2   9   3       56.79       64.15     13.37 o 
   3   9   3     1249.39     1299.18     65.16 o 
   4   9   3      103.89      107.76     26.74 o 
   5   9   3      214.78      205.07     35.29 o 
  -5  10   3      153.96      155.60     32.73 o 
  -4  10   3      156.89      114.53     33.53 o 
  -3  10   3       28.75       36.93     15.38 o 
  -2  10   3        0.47       19.33     17.02 o 
  -1  10   3       91.85       76.17     16.03 o 
   0  10   3      241.63      246.97     21.15 o 
   1  10   3      275.44      250.74     21.84 o 
   2  10   3      438.42      449.84     25.39 o 
   3  10   3       59.59       34.48     18.78 o 
   4  10   3      180.39      184.94     30.47 o 
   5  10   3       30.44       48.30     28.11 o 
  -5  11   3       34.97       62.95     30.68 o 
  -4  11   3        3.58       51.22     24.56 o 
  -3  11   3      144.89      176.97     22.63 o 
  -2  11   3     1910.37     1792.05     82.68 o 
  -1  11   3      126.12       87.02     17.01 o 
   0  11   3     1206.41     1201.98     39.58 o 
   1  11   3      512.52      527.47     26.49 o 
   2  11   3     1639.37     1529.89     51.28 o 
   3  11   3     1168.26     1144.50     51.08 o 
   4  11   3       36.12       67.05     28.39 o 
   5  11   3       86.63      118.88     32.54 o 
  -5  12   3       63.73       42.74     32.07 o 
  -4  12   3        0.05      -12.90     23.84 o 
  -3  12   3      546.42      595.56     37.97 o 
  -2  12   3     1041.43     1024.83     41.80 o 
  -1  12   3       26.50       21.38     14.84 o 
   0  12   3       23.09       37.34     14.48 o 
   1  12   3       60.58      103.44     18.21 o 
   2  12   3      254.95      319.54     28.21 o 
   3  12   3       90.57      111.67     24.97 o 
   4  12   3      183.94      208.13     36.35 o 
   5  12   3       35.50       77.89     55.92 o 
  -5  13   3        6.50       19.09     42.57 o 
  -4  13   3       82.32       30.16     30.07 o 
  -3  13   3       32.04       44.30     19.54 o 
  -2  13   3       64.93       62.12     18.34 o 
  -1  13   3      167.84      202.29     26.63 o 
   0  13   3       59.29       35.91     15.98 o 
   1  13   3      318.61      298.41     30.25 o 
   2  13   3       22.21       26.04     18.03 o 
   3  13   3        1.93       -8.68     21.28 o 
   4  13   3      139.91      157.70     33.69 o 
  -4  14   3       63.65      120.18     35.49 o 
  -3  14   3      207.21      222.93     37.05 o 
  -2  14   3       20.01       33.17     18.01 o 
  -1  14   3      180.22      169.56     24.99 o 
   0  14   3      100.29      159.54     23.22 o 
   1  14   3      233.64      138.13     34.68 o 
   2  14   3        0.99       30.92     21.96 o 
   3  14   3       10.36       14.05     24.20 o 
   4  14   3       25.69       70.13     31.25 o 
  -4  15   3       23.84       57.64     34.76 o 
  -3  15   3      369.34      327.92     33.48 o 
  -2  15   3      287.73      259.61     30.98 o 
  -1  15   3      183.53      185.39     27.00 o 
   0  15   3       32.91       59.87     35.07 o 
   1  15   3      224.69      239.69     33.92 o 
   2  15   3        0.13       39.42     24.25 o 
   3  15   3      110.00       87.25     37.32 o 
   4  15   3       87.98      143.93     47.59 o 
  -4  16   3        6.59       52.94     39.90 o 
  -3  16   3       23.92       38.18     28.37 o 
  -2  16   3       76.16       98.73     25.59 o 
  -1  16   3      392.24      391.04     36.09 o 
   0  16   3       20.05       10.24     21.81 o 
   1  16   3       35.03       51.41     26.03 o 
   2  16   3       86.64       81.22     43.87 o 
   3  16   3       22.97       58.86     37.07 o 
  -3  17   3        7.32       13.73     30.20 o 
  -2  17   3        0.04       16.30     23.58 o 
  -1  17   3      366.19      453.65     45.39 o 
   0  17   3      154.63      165.67     30.91 o 
   1  17   3       28.18       16.66     27.76 o 
   2  17   3       25.42       87.74     30.44 o 
   3  17   3        8.78       50.65     52.32 o 
  -3  18   3      230.95      324.91     47.40 o 
  -2  18   3        9.73       49.36     29.91 o 
  -1  18   3       26.93       97.09     37.58 o 
   0  18   3       85.78      103.16     30.21 o 
   1  18   3       93.24      130.37     31.68 o 
   2  18   3      216.06      234.31     37.38 o 
  -2  19   3        6.63       21.78     33.97 o 
  -1  19   3        2.17       66.15     33.25 o 
   0  19   3        2.60       52.74     28.97 o 
   1  19   3      320.48      407.60     47.33 o 
  -6   0   4      189.66      212.74     52.03 o 
  -5   0   4     1444.32     1308.27    188.29 o 
  -4   0   4      478.18      590.53     45.38 o 
  -3   0   4       27.69       24.87     12.18 o 
  -2   0   4     2887.55     2410.62     71.92 o 
  -1   0   4      226.65      293.17     20.18 o 
   0   0   4     2040.39     2344.37     75.04 o 
   1   0   4     6153.48     7314.89    215.55 o 
   2   0   4      631.11      669.10     60.47 o 
   3   0   4     3955.38     3820.04    133.96 o 
   4   0   4        5.10       61.34     22.36 o 
   5   0   4      111.57      157.78     34.21 o 
   6   0   4       76.32      104.83     36.41 o 
  -6   1   4       45.09       76.70     24.09 o 
  -5   1   4       32.52       33.80     17.26 o 
  -4   1   4      384.93      441.81     29.39 o 
  -3   1   4      410.21      457.92     19.06 o 
  -2   1   4      980.88      854.38     23.59 o 
  -1   1   4    22320.71    23596.32    383.74 o 
   0   1   4    13779.85    14398.23    268.24 o 
   1   1   4     4794.54     4948.39     97.23 o 
   2   1   4     1059.64     1120.37     36.80 o 
   3   1   4      660.90      647.68     29.83 o 
   4   1   4      701.49      715.86     39.04 o 
   5   1   4       83.39      110.32     22.13 o 
   6   1   4        9.15       66.71     22.61 o 
  -6   2   4      283.30      301.47     34.46 o 
  -5   2   4        9.68       11.74     17.50 o 
  -4   2   4       75.98       94.64     17.52 o 
  -3   2   4     6188.81     6280.54    119.96 o 
  -2   2   4     1770.31     1977.23     43.21 o 
  -1   2   4     3025.14     3047.50     58.13 o 
   0   2   4    14972.22    15536.93    269.00 o 
   1   2   4     3537.06     3248.07     62.09 o 
   2   2   4      526.43      466.22     18.98 o 
   3   2   4      735.76      729.62     32.03 o 
   4   2   4       12.62       20.62     14.53 o 
   5   2   4      283.35      267.17     28.38 o 
   6   2   4        0.85       64.08     23.96 o 
  -6   3   4        0.03       54.66     24.04 o 
  -5   3   4       97.63       77.67     21.28 o 
  -4   3   4        0.06      -13.13     11.19 o 
  -3   3   4      155.66      170.05     13.93 o 
  -2   3   4     4753.72     4439.19     84.93 o 
  -1   3   4      159.26      195.60     13.52 o 
   0   3   4       53.51       40.76      6.44 o 
   1   3   4       97.63      157.23     10.16 o 
   2   3   4      296.16      338.15     14.76 o 
   3   3   4      425.48      511.17     27.92 o 
   4   3   4      419.20      417.62     31.68 o 
   5   3   4        9.03       19.50     17.30 o 
   6   3   4       19.30       43.45     26.47 o 
  -6   4   4      235.20      295.71     41.46 o 
  -5   4   4     1833.09     1624.71     84.49 o 
  -4   4   4       17.86       44.36     16.68 o 
  -3   4   4      591.20      553.70     20.85 o 
  -2   4   4      331.98      371.98     15.20 o 
  -1   4   4      786.98      756.74     21.88 o 
   0   4   4     3857.09     3488.87     66.35 o 
   1   4   4      706.09      730.01     20.35 o 
   2   4   4     4585.64     4652.11     90.09 o 
   3   4   4       45.72       56.89     13.35 o 
   4   4   4       85.46       91.04     17.67 o 
   5   4   4       12.45       36.54     19.10 o 
   6   4   4      108.46      130.21     36.13 o 
  -6   5   4       95.58      156.10     36.20 o 
  -5   5   4       21.10       60.48     24.21 o 
  -4   5   4        0.00       13.10     16.02 o 
  -3   5   4       15.66       36.05      8.72 o 
  -2   5   4        6.07        9.70      7.27 o 
  -1   5   4     2560.32     2545.50     55.23 o 
   0   5   4      383.82      394.08     14.08 o 
   1   5   4     2205.71     2240.84     47.50 o 
   2   5   4       12.96       27.81      8.15 o 
   3   5   4      253.73      292.22     23.54 o 
   4   5   4        8.09       16.91     13.57 o 
   5   5   4        0.70       23.25     23.93 o 
   6   5   4        1.62      -13.62     29.54 o 
  -6   6   4       84.03       68.84     44.86 o 
  -5   6   4      233.82      299.52     52.09 o 
  -4   6   4       18.56       14.90     17.92 o 
  -3   6   4      180.42      202.13     21.75 o 
  -2   6   4      773.09      752.24     24.45 o 
  -1   6   4     1847.22     1723.49     46.35 o 
   0   6   4     1512.72     1433.15     35.06 o 
   1   6   4      890.60      951.75     26.01 o 
   2   6   4      123.23      144.03     12.75 o 
   3   6   4      193.74      220.21     21.42 o 
   4   6   4        0.05      -10.78     13.45 o 
   5   6   4      476.26      495.09     57.01 o 
   6   6   4        2.14      -12.16     28.02 o 
  -6   7   4        3.41       58.03     30.77 o 
  -5   7   4       27.42       45.69     49.56 o 
  -4   7   4        3.35       10.64     15.96 o 
  -3   7   4       49.09       74.09     14.11 o 
  -2   7   4      560.26      549.69     27.03 o 
  -1   7   4       24.41       26.31     10.59 o 
   0   7   4     2352.11     2164.01     46.91 o 
   1   7   4      564.08      549.68     19.95 o 
   2   7   4      569.19      561.72     22.00 o 
   3   7   4        0.15       14.63     12.31 o 
   4   7   4      779.42      771.92     52.38 o 
   5   7   4       17.78       41.32     24.81 o 
  -6   8   4      106.51      125.55     45.37 o 
  -5   8   4       28.02       58.11     24.40 o 
  -4   8   4      231.55      238.76     31.91 o 
  -3   8   4     1099.39     1019.54     38.67 o 
  -2   8   4        0.10       14.85     12.55 o 
  -1   8   4       35.92       60.38     13.91 o 
   0   8   4     1998.23     1894.18     46.00 o 
   1   8   4       90.55      125.28     12.70 o 
   2   8   4      119.57      136.11     14.44 o 
   3   8   4      470.46      510.15     37.58 o 
   4   8   4       27.61       57.88     22.67 o 
   5   8   4       62.35       58.91     25.12 o 
  -6   9   4        0.50        0.33     28.87 o 
  -5   9   4        2.34        4.73     36.57 o 
  -4   9   4      614.99      544.97     75.30 o 
  -3   9   4       68.75       67.69     16.71 o 
  -2   9   4       89.48       95.92     17.07 o 
  -1   9   4      173.11      192.32     19.49 o 
   0   9   4        6.71       11.17      8.17 o 
   1   9   4       77.36      112.57     12.92 o 
   2   9   4      596.25      584.73     27.29 o 
   3   9   4      569.46      584.29     62.87 o 
   4   9   4       10.02        9.41     20.97 o 
   5   9   4        0.90        2.17     23.32 o 
  -5  10   4      122.67      155.10     30.58 o 
  -4  10   4      215.00      233.94     46.32 o 
  -3  10   4     1447.98     1384.84     49.56 o 
  -2  10   4      332.49      330.26     26.50 o 
  -1  10   4       48.75       50.43     14.86 o 
   0  10   4      227.93      261.65     19.83 o 
   1  10   4     1314.27     1269.45     40.01 o 
   2  10   4       79.20      109.49     16.43 o 
   3  10   4      623.72      690.45     66.06 o 
   4  10   4      196.51      176.30     31.69 o 
   5  10   4      345.70      316.73     41.59 o 
  -5  11   4      117.98      162.01     32.82 o 
  -4  11   4       45.36       41.99     37.00 o 
  -3  11   4        8.84       36.83     16.86 o 
  -2  11   4     1630.07     1447.14     50.70 o 
  -1  11   4      120.57      169.62     27.14 o 
   0  11   4      381.66      417.96     27.82 o 
   1  11   4      132.78      116.59     16.05 o 
   2  11   4       95.23      109.27     18.55 o 
   3  11   4       88.51       76.09     24.59 o 
   4  11   4        4.40       27.41     27.21 o 
   5  11   4        4.13      -17.76     25.87 o 
  -5  12   4      363.36      407.14     47.51 o 
  -4  12   4      127.48      109.56     37.28 o 
  -3  12   4      219.19      257.45     27.04 o 
  -2  12   4     1683.55     1591.80     79.27 o 
  -1  12   4       26.65       35.15     20.39 o 
   0  12   4     1218.90     1157.77     46.05 o 
   1  12   4        5.01        6.62     13.52 o 
   2  12   4     1540.67     1472.68     60.56 o 
   3  12   4      285.49      304.04     38.23 o 
   4  12   4       25.25      -17.99     22.79 o 
   5  12   4      123.29       57.48     32.09 o 
  -5  13   4       89.54      206.61     40.00 o 
  -4  13   4        7.40       40.62     26.00 o 
  -3  13   4       52.97      118.44     23.74 o 
  -2  13   4        7.70       18.22     17.35 o 
  -1  13   4       54.27       53.80     20.86 o 
   0  13   4      237.17      264.54     26.28 o 
   1  13   4       15.00       22.40     18.72 o 
   2  13   4        0.01       12.81     19.16 o 
   3  13   4        1.72       61.56     26.45 o 
   4  13   4      172.40      223.56     36.00 o 
  -4  14   4       38.53       44.06     42.45 o 
  -3  14   4      843.42      879.77     52.02 o 
  -2  14   4      450.27      413.43     32.82 o 
  -1  14   4      222.35      186.55     24.41 o 
   0  14   4      327.01      322.06     30.21 o 
   1  14   4      403.57      287.76     34.69 o 
   2  14   4        1.48       62.74     22.95 o 
   3  14   4       39.56       22.53     26.73 o 
   4  14   4        0.85       23.58     28.71 o 
  -4  15   4       12.07        6.84     28.97 o 
  -3  15   4      102.73      160.44     26.71 o 
  -2  15   4       10.08       14.03     20.12 o 
  -1  15   4       62.47       37.91     18.79 o 
   0  15   4       91.06       72.24     24.28 o 
   1  15   4      150.34      147.99     28.04 o 
   2  15   4       43.29       61.25     24.96 o 
   3  15   4       14.18       17.04     30.60 o 
   4  15   4      150.16      199.62     82.56 o 
  -4  16   4        6.85       72.15     37.02 o 
  -3  16   4       31.40       77.20     32.15 o 
  -2  16   4      183.78      160.89     28.53 o 
  -1  16   4       42.15       49.45     20.37 o 
   0  16   4        5.32       46.58     24.41 o 
   1  16   4      194.17      185.51     38.86 o 
   2  16   4       69.02      142.96     30.98 o 
   3  16   4       51.86       37.80     41.32 o 
  -3  17   4        0.52       58.52     29.29 o 
  -2  17   4       13.21       27.51     22.70 o 
  -1  17   4       54.95       85.09     27.91 o 
   0  17   4       73.75       55.35     25.83 o 
   1  17   4       94.47      155.09     31.32 o 
   2  17   4       11.37       89.19     28.80 o 
   3  17   4       10.70       28.32     54.79 o 
  -2  18   4       41.23      108.29     31.59 o 
  -1  18   4        2.67       24.39     49.18 o 
   0  18   4        1.33       20.41     25.48 o 
   1  18   4       38.41       70.10     27.48 o 
   2  18   4       96.67      182.46     37.02 o 
  -2  19   4        2.29       28.07     36.68 o 
  -1  19   4       77.71       96.13     32.32 o 
   0  19   4        0.90      -26.55     25.54 o 
   1  19   4      105.64      183.11     37.79 o 
  -6   1   5      182.65      213.65     30.96 o 
  -5   1   5       82.19       81.82     18.49 o 
  -4   1   5      366.70      377.51     26.73 o 
  -3   1   5        4.81       12.14      7.66 o 
  -2   1   5      308.48      370.50     16.31 o 
  -1   1   5    13514.48    13433.89    235.56 o 
   0   1   5      981.61     1093.68     29.78 o 
   1   1   5       24.42       37.27      7.26 o 
   2   1   5      312.86      301.26     20.99 o 
   3   1   5        1.99       21.99     11.30 o 
   4   1   5      506.68      494.48     33.72 o 
   5   1   5      528.58      499.72     37.60 o 
   6   1   5       70.97       65.19     26.44 o 
  -6   2   5      314.28      283.80     39.66 o 
  -5   2   5       14.10       20.93     17.86 o 
  -4   2   5       21.51       57.75     15.72 o 
  -3   2   5       56.34      105.51     12.16 o 
  -2   2   5       10.12        6.57      6.99 o 
  -1   2   5     8079.41     7685.67    137.82 o 
   0   2   5      677.08      544.17     15.47 o 
   1   2   5     2951.71     3097.70     60.22 o 
   2   2   5      240.15      279.95     14.01 o 
   3   2   5       67.24       70.81     14.19 o 
   4   2   5      544.87      573.02     47.88 o 
   5   2   5       50.61       67.90     20.18 o 
   6   2   5        1.77       34.06     22.64 o 
  -6   3   5     1111.62      963.94     74.65 o 
  -5   3   5      292.87      308.77     47.31 o 
  -4   3   5      622.57      646.94     33.24 o 
  -3   3   5       98.70      118.28     12.50 o 
  -2   3   5       23.14       51.68      8.43 o 
  -1   3   5       64.80       46.99      6.84 o 
   0   3   5     4757.87     4708.03     86.55 o 
   1   3   5     2395.03     2553.93     51.63 o 
   2   3   5      614.38      580.30     19.19 o 
   3   3   5      396.73      406.00     27.50 o 
   4   3   5     1470.06     1341.78     49.42 o 
   5   3   5      242.14      259.27     28.53 o 
   6   3   5        0.19       11.79     25.80 o 
  -6   4   5      116.72      109.00     32.54 o 
  -5   4   5      103.30      126.25     33.65 o 
  -4   4   5       30.31       20.25     17.97 o 
  -3   4   5      194.33      255.69     16.51 o 
  -2   4   5     4178.94     4289.76     83.25 o 
  -1   4   5      142.32      141.46     11.28 o 
   0   4   5      151.86      123.36      9.59 o 
   1   4   5     1097.44     1144.70     29.69 o 
   2   4   5     3136.25     3235.38     66.58 o 
   3   4   5      122.30      151.95     20.49 o 
   4   4   5      167.71      133.33     20.81 o 
   5   4   5        6.52      -14.57     16.51 o 
   6   4   5        0.40       21.07     29.91 o 
  -6   5   5        9.23       31.29     27.44 o 
  -5   5   5       66.30       67.01     25.29 o 
  -4   5   5      253.84      260.63     36.41 o 
  -3   5   5      759.04      794.80     28.02 o 
  -2   5   5       97.51      136.40     21.53 o 
  -1   5   5     1418.54     1272.87     32.84 o 
   0   5   5       28.88       77.58      8.67 o 
   1   5   5       81.01      104.06     10.09 o 
   2   5   5      453.81      387.48     19.98 o 
   3   5   5      249.27      312.93     24.59 o 
   4   5   5       10.00        4.96     13.43 o 
   5   5   5       68.14       60.91     26.68 o 
   6   5   5        2.08       38.67     37.90 o 
  -6   6   5        0.02        4.37     24.87 o 
  -5   6   5      184.10      161.52     31.08 o 
  -4   6   5      237.33      232.33     29.76 o 
  -3   6   5     2527.45     2385.92     73.72 o 
  -2   6   5      259.44      260.28     15.26 o 
  -1   6   5      195.13      230.88     14.66 o 
   0   6   5      677.06      680.34     20.48 o 
   1   6   5        1.40       15.07      7.81 o 
   2   6   5     1654.94     1588.81     39.70 o 
   3   6   5      139.38      165.35     22.57 o 
   4   6   5      117.53      111.84     20.03 o 
   5   6   5       47.54       49.84     25.15 o 
   6   6   5       19.91       11.77     33.52 o 
  -6   7   5      270.13      326.28     43.37 o 
  -5   7   5        0.76       28.14     22.98 o 
  -4   7   5       89.42      141.58     21.83 o 
  -3   7   5      495.51      511.48     27.66 o 
  -2   7   5      498.07      530.98     32.67 o 
  -1   7   5     1408.48     1396.51     41.77 o 
   0   7   5      313.87      312.46     17.54 o 
   1   7   5      381.79      427.18     19.24 o 
   2   7   5     1746.40     1718.79     42.98 o 
   3   7   5       67.09       46.51     21.00 o 
   4   7   5       29.94       22.11     22.00 o 
   5   7   5       88.25       87.12     28.20 o 
  -6   8   5      100.22       78.80     33.70 o 
  -5   8   5      190.58      158.32     31.31 o 
  -4   8   5        0.67       21.03     16.62 o 
  -3   8   5      410.53      367.55     27.10 o 
  -2   8   5       17.03       17.78     12.73 o 
  -1   8   5      326.35      383.40     24.83 o 
   0   8   5        5.45        8.96      7.47 o 
   1   8   5      100.90      126.53     13.25 o 
   2   8   5       25.95       31.52     10.99 o 
   3   8   5       16.10       24.00     15.86 o 
   4   8   5       18.59       33.69     21.42 o 
   5   8   5        3.18       -4.79     25.02 o 
  -6   9   5      273.79      278.61     44.03 o 
  -5   9   5        9.31       53.85     31.43 o 
  -4   9   5        0.88       17.86     17.19 o 
  -3   9   5      591.37      654.70     34.73 o 
  -2   9   5       20.04       19.37     14.02 o 
  -1   9   5        1.80       15.20     12.31 o 
   0   9   5      587.35      690.51     23.18 o 
   1   9   5      300.70      350.22     25.58 o 
   2   9   5      399.76      417.37     24.01 o 
   3   9   5      144.95      222.66     34.95 o 
   4   9   5      469.96      446.11     43.64 o 
   5   9   5      150.51      167.13     35.71 o 
  -5  10   5       16.07       54.80     30.21 o 
  -4  10   5      282.73      255.58     30.77 o 
  -3  10   5      246.33      309.80     27.65 o 
  -2  10   5       63.74       95.18     18.33 o 
  -1  10   5      394.17      417.42     35.37 o 
   0  10   5      287.51      397.36     29.80 o 
   1  10   5      744.98      705.64     26.31 o 
   2  10   5      598.82      580.41     30.37 o 
   3  10   5       93.09      114.09     24.82 o 
   4  10   5      594.12      554.38     79.69 o 
   5  10   5        4.18        3.90     39.86 o 
  -5  11   5        9.94       59.24     30.96 o 
  -4  11   5      163.56      172.18     27.96 o 
  -3  11   5     1525.93     1465.22     54.79 o 
  -2  11   5      188.80      179.46     25.88 o 
  -1  11   5     3404.07     3002.94    103.54 o 
   0  11   5       15.05       31.55     12.59 o 
   1  11   5      656.58      693.38     29.80 o 
   2  11   5      938.49      845.83     46.74 o 
   3  11   5       34.53       31.30     20.93 o 
   4  11   5       36.23       40.87     23.34 o 
   5  11   5       31.26       38.30     30.14 o 
  -5  12   5       43.45      132.85     38.46 o 
  -4  12   5      231.87      224.55     31.81 o 
  -3  12   5      754.99      801.24     41.00 o 
  -2  12   5       80.24       90.71     19.80 o 
  -1  12   5       78.29       63.53     16.41 o 
   0  12   5      148.26      159.75     20.96 o 
   1  12   5      670.20      612.76     61.38 o 
   2  12   5      220.40      259.16     25.68 o 
   3  12   5        0.06       -9.91     20.42 o 
   4  12   5        0.01      -11.81     23.36 o 
  -5  13   5      182.01      208.52     40.83 o 
  -4  13   5      111.66      129.16     31.46 o 
  -3  13   5     1157.09     1142.84     48.70 o 
  -2  13   5       20.26       13.75     16.96 o 
  -1  13   5      204.54      239.14     24.11 o 
   0  13   5      954.34      860.71     40.68 o 
   1  13   5      102.51      106.34     22.15 o 
   2  13   5     1667.71     1555.58     61.95 o 
   3  13   5      104.92       63.42     28.04 o 
   4  13   5      541.66      577.43     54.49 o 
  -4  14   5        2.60       35.41     26.19 o 
  -3  14   5       17.34       44.43     23.84 o 
  -2  14   5        4.57       13.38     17.45 o 
  -1  14   5      494.10      419.65     34.66 o 
   0  14   5        8.35       14.83     15.80 o 
   1  14   5       23.38       65.25     23.53 o 
   2  14   5        2.57       31.98     23.31 o 
   3  14   5      179.94      201.96     42.05 o 
   4  14   5       89.18      130.76     36.61 o 
  -4  15   5       19.57       80.82     30.98 o 
  -3  15   5        1.12       -0.86     20.42 o 
  -2  15   5       17.50       40.77     22.57 o 
  -1  15   5       11.61       37.90     17.83 o 
   0  15   5      767.16      742.90     49.62 o 
   1  15   5      168.50      212.43     31.61 o 
   2  15   5       13.51       32.58     48.14 o 
   3  15   5      198.49      280.98     49.20 o 
   4  15   5        5.74       24.81     41.82 o 
  -4  16   5        5.96       65.92     41.54 o 
  -3  16   5        0.94       47.56     26.00 o 
  -2  16   5      219.19      220.48     29.87 o 
  -1  16   5       75.78       78.51     21.94 o 
   0  16   5       48.19       84.13     24.95 o 
   1  16   5       13.26       71.51     24.37 o 
   2  16   5        0.05       34.17     28.30 o 
   3  16   5       11.90       56.64     40.37 o 
  -3  17   5       64.78       77.45     29.72 o 
  -2  17   5       75.93       47.21     24.99 o 
  -1  17   5      229.43      202.09     31.83 o 
   0  17   5        6.64       27.06     24.56 o 
   1  17   5        0.68       45.33     25.61 o 
   2  17   5       51.30       59.95     55.80 o 
   3  17   5       56.85       27.53     57.06 o 
  -2  18   5        0.14       55.29     23.37 o 
  -1  18   5       71.09       96.91     44.07 o 
   0  18   5        2.14        3.09     25.69 o 
   1  18   5       56.16      111.36     29.77 o 
   2  18   5        1.21       40.79     30.90 o 
  -1  19   5        3.65       40.83     30.51 o 
   0  19   5       79.24       96.76     31.43 o 
   1  19   5       88.96      105.38     34.38 o 
  -6   0   6       17.05       69.92     36.52 o 
  -5   0   6      368.18      301.23     40.59 o 
  -4   0   6     2070.34     1874.02    124.47 o 
  -3   0   6      566.06      511.70     33.27 o 
  -2   0   6     3502.79     3335.44     95.99 o 
  -1   0   6      487.47      372.69     20.26 o 
   0   0   6      241.68      345.56     30.82 o 
   1   0   6    14604.51    16400.62    406.67 o 
   2   0   6      299.33      359.55     23.75 o 
   3   0   6      723.55      673.00     74.67 o 
   4   0   6     2744.39     2304.69    155.86 o 
   5   0   6      396.79      361.00     47.69 o 
   6   0   6      146.41      213.17     44.98 o 
  -6   1   6       26.04       26.32     25.67 o 
  -5   1   6       49.37       35.17     22.59 o 
  -4   1   6      108.77      205.03     22.75 o 
  -3   1   6        0.13       13.79      9.47 o 
  -2   1   6     2290.56     2347.70     47.79 o 
  -1   1   6    13393.28    14620.61    256.38 o 
   0   1   6     1336.20     1230.80     29.99 o 
   1   1   6     2587.69     2734.49     54.39 o 
   2   1   6     1986.41     1920.17     46.76 o 
   3   1   6     1184.30     1147.70     44.52 o 
   4   1   6       31.18       38.73     15.62 o 
   5   1   6       49.91       85.35     18.97 o 
   6   1   6      209.83      296.76     34.21 o 
  -6   2   6      170.88      139.72     34.00 o 
  -5   2   6        1.72        3.52     18.33 o 
  -4   2   6     1261.32     1209.60     38.73 o 
  -3   2   6      387.21      399.13     18.48 o 
  -2   2   6      492.69      510.42     26.25 o 
  -1   2   6     5244.35     5000.75     92.80 o 
   0   2   6     7933.91     8465.71    150.79 o 
   1   2   6     1507.05     1488.42     33.61 o 
   2   2   6      101.75      104.71     10.44 o 
   3   2   6       59.31       57.15     14.71 o 
   4   2   6       18.66       28.12     14.78 o 
   5   2   6       13.59       36.01     19.75 o 
   6   2   6       19.29       51.97     23.76 o 
  -6   3   6        1.54        8.54     24.12 o 
  -5   3   6      143.54      140.95     24.38 o 
  -4   3   6      166.11      190.47     19.05 o 
  -3   3   6        9.20       17.56      8.79 o 
  -2   3   6      513.28      503.46     18.11 o 
  -1   3   6     1522.42     1488.54     33.10 o 
   0   3   6     1724.68     1769.03     37.42 o 
   1   3   6     1511.57     1521.85     34.68 o 
   2   3   6       47.48       63.72      9.47 o 
   3   3   6      482.45      563.98     33.40 o 
   4   3   6       56.81       62.18     17.14 o 
   5   3   6       51.14       54.54     19.02 o 
   6   3   6       14.89       17.39     38.49 o 
  -6   4   6      205.56      209.31     36.11 o 
  -5   4   6       36.08       66.45     22.87 o 
  -4   4   6      382.68      423.93     26.23 o 
  -3   4   6      364.87      424.33     25.98 o 
  -2   4   6     1914.26     1842.59     41.42 o 
  -1   4   6      460.52      499.87     19.88 o 
   0   4   6     2160.79     2178.56     45.25 o 
   1   4   6       11.84       45.30      7.89 o 
   2   4   6      578.21      674.09     22.34 o 
   3   4   6       19.15       14.84     12.44 o 
   4   4   6      393.40      350.60     30.03 o 
   5   4   6      179.16      151.94     25.05 o 
   6   4   6       13.24       23.11     31.00 o 
  -6   5   6       69.65       75.15     29.75 o 
  -5   5   6        1.17        0.27     20.69 o 
  -4   5   6        0.56        4.01     13.17 o 
  -3   5   6        2.32       11.62      9.38 o 
  -2   5   6      280.71      285.28     17.54 o 
  -1   5   6     1034.42     1037.09     25.20 o 
   0   5   6     2142.95     2043.93     43.85 o 
   1   5   6       96.02      145.69     11.62 o 
   2   5   6      461.80      490.58     19.56 o 
   3   5   6       18.29       27.05     15.54 o 
   4   5   6      227.93      230.33     25.08 o 
   5   5   6        0.77       -5.30     18.71 o 
   6   5   6        2.04       13.31     48.47 o 
  -6   6   6      440.72      362.45     44.14 o 
  -5   6   6      129.98      158.52     30.48 o 
  -4   6   6      187.81      185.49     21.72 o 
  -3   6   6        0.15       -0.64     11.61 o 
  -2   6   6      102.32      100.35     12.32 o 
  -1   6   6      121.06      195.83     17.48 o 
   0   6   6      421.98      420.49     17.24 o 
   1   6   6        2.39       -2.24      7.83 o 
   2   6   6      255.40      249.96     16.62 o 
   3   6   6        0.65       16.32     13.04 o 
   4   6   6       20.85       49.13     16.95 o 
   5   6   6      173.99      210.20     32.96 o 
  -6   7   6       18.40       54.77     32.35 o 
  -5   7   6      136.15      148.14     31.17 o 
  -4   7   6     1416.54     1303.77     56.67 o 
  -3   7   6       96.53       94.16     16.84 o 
  -2   7   6      476.00      489.41     28.15 o 
  -1   7   6       77.83       85.80     11.33 o 
   0   7   6       92.12      119.83     12.55 o 
   1   7   6       10.32       13.51      8.82 o 
   2   7   6      370.36      424.88     21.54 o 
   3   7   6       95.40      123.09     18.46 o 
   4   7   6        0.57      -11.40     15.78 o 
   5   7   6      243.34      280.20     39.67 o 
  -6   8   6       39.47       -0.35     29.94 o 
  -5   8   6        0.58       29.94     24.53 o 
  -4   8   6      420.09      481.22     38.88 o 
  -3   8   6      398.44      387.13     28.49 o 
  -2   8   6       49.85       50.10     14.90 o 
  -1   8   6     1462.00     1445.98     47.82 o 
   0   8   6      348.78      410.28     19.14 o 
   1   8   6      716.13      698.94     24.40 o 
   2   8   6      137.71      141.91     14.98 o 
   3   8   6       22.45       19.93     16.06 o 
   4   8   6     1200.85     1114.00     60.51 o 
   5   8   6       83.59       73.26     29.05 o 
  -6   9   6        4.46       36.54     32.06 o 
  -5   9   6      105.21       97.45     27.49 o 
  -4   9   6      262.96      240.41     40.42 o 
  -3   9   6      778.28      763.19     37.05 o 
  -2   9   6       63.04       75.47     17.18 o 
  -1   9   6        0.12       10.84     11.18 o 
   0   9   6        9.80       36.88      9.86 o 
   1   9   6     1304.64     1243.58     35.29 o 
   2   9   6     1700.23     1699.03     56.28 o 
   3   9   6       28.25       40.53     17.23 o 
   4   9   6       39.26       78.39     26.07 o 
   5   9   6       75.03       16.97     24.33 o 
  -5  10   6      283.73      237.06     36.03 o 
  -4  10   6       95.11      131.42     33.78 o 
  -3  10   6      341.85      347.32     30.08 o 
  -2  10   6       33.69       55.74     17.13 o 
  -1  10   6     4444.80     4194.68    112.58 o 
   0  10   6      414.41      455.62     28.18 o 
   1  10   6     1638.24     1478.13     40.53 o 
   2  10   6      342.30      386.72     25.66 o 
   3  10   6        0.13      -26.18     17.45 o 
   4  10   6      119.47      155.66     32.68 o 
   5  10   6       10.05       32.47     29.30 o 
  -5  11   6        2.25       -5.61     26.64 o 
  -4  11   6       12.11       26.37     21.90 o 
  -3  11   6      542.44      579.96     36.37 o 
  -2  11   6     1054.46     1014.01     41.98 o 
  -1  11   6     1009.29      968.64     38.17 o 
   0  11   6      350.35      382.64     27.32 o 
   1  11   6       32.09       16.50     12.13 o 
   2  11   6      483.48      485.93     27.32 o 
   3  11   6       18.79       -7.00     20.63 o 
   4  11   6       62.63       18.41     28.45 o 
   5  11   6       29.35       68.41     32.81 o 
  -5  12   6        5.12       -2.52     31.79 o 
  -4  12   6      206.19      246.67     31.67 o 
  -3  12   6      324.49      327.03     29.74 o 
  -2  12   6       31.73       30.36     20.92 o 
  -1  12   6       78.03       49.39     15.27 o 
   0  12   6        2.39        4.37     17.15 o 
   1  12   6       19.55       22.88     19.25 o 
   2  12   6      449.10      451.11     32.41 o 
   3  12   6      141.27      133.98     28.96 o 
   4  12   6      704.52      703.66     61.09 o 
  -5  13   6       12.41        7.38     29.75 o 
  -4  13   6        5.81       -3.88     23.19 o 
  -3  13   6      209.77      217.37     27.25 o 
  -2  13   6        9.17       30.81     17.94 o 
  -1  13   6        6.47       40.15     16.13 o 
   0  13   6        0.11       12.01     15.15 o 
   1  13   6      829.60      753.67     40.88 o 
   2  13   6        1.85       20.82     20.83 o 
   3  13   6       37.17       84.37     28.21 o 
   4  13   6       20.21       61.82     30.07 o 
  -4  14   6        4.17       22.21     25.26 o 
  -3  14   6      112.35      131.53     29.73 o 
  -2  14   6        8.78       28.97     20.69 o 
  -1  14   6      501.22      418.13     34.65 o 
   0  14   6       33.43       -5.32     15.39 o 
   1  14   6      123.71      151.62     28.25 o 
   2  14   6     1124.31     1007.44     54.64 o 
   3  14   6       19.40      -10.54     30.17 o 
   4  14   6       12.19       27.16     27.72 o 
  -4  15   6      155.44      230.83     38.36 o 
  -3  15   6       36.93       29.99     25.82 o 
  -2  15   6       58.89       98.51     25.25 o 
  -1  15   6      354.71      357.09     45.20 o 
   0  15   6        8.96       21.16     17.42 o 
   1  15   6       89.38       89.02     25.07 o 
   2  15   6        0.34       53.02     25.81 o 
   3  15   6       13.46       14.91     33.83 o 
  -4  16   6      109.24      150.28     40.28 o 
  -3  16   6      231.25      235.08     51.66 o 
  -2  16   6       63.35      105.08     22.56 o 
  -1  16   6        6.62       43.00     20.92 o 
   0  16   6        0.30       35.04     22.14 o 
   1  16   6      284.33      307.41     37.19 o 
   2  16   6      205.44      226.89     34.79 o 
   3  16   6      166.85      222.49     60.42 o 
  -3  17   6       77.05      139.98     34.23 o 
  -2  17   6       68.54       98.04     24.90 o 
  -1  17   6       27.82       33.77     21.25 o 
   0  17   6      127.02      170.55     32.03 o 
   1  17   6        5.35       62.14     27.17 o 
   2  17   6        6.81       38.65     36.65 o 
  -2  18   6       24.23       22.24     29.12 o 
  -1  18   6       95.67       99.20     29.85 o 
   0  18   6       56.64      120.40     30.45 o 
   1  18   6       33.98      106.37     29.85 o 
   2  18   6       26.71       35.15     31.04 o 
  -1  19   6       70.17      133.31     33.74 o 
   0  19   6       15.06       60.40     31.14 o 
   1  19   6        0.04       46.07     30.90 o 
  -6   1   7        0.38       13.35     25.16 o 
  -5   1   7      789.00      832.17     45.31 o 
  -4   1   7        0.24       15.00     12.75 o 
  -3   1   7      175.61      156.67     14.89 o 
  -2   1   7     1310.38     1205.30     35.24 o 
  -1   1   7     3636.50     3532.84     68.56 o 
   0   1   7     1869.76     1827.36     48.10 o 
   1   1   7      799.23      667.72     21.94 o 
   2   1   7      204.46      277.27     15.41 o 
   3   1   7      225.46      270.63     24.13 o 
   4   1   7     1395.29     1246.68     48.69 o 
   5   1   7       12.97       37.04     18.60 o 
   6   1   7      107.13      158.71     30.06 o 
  -6   2   7        0.72       74.82     27.52 o 
  -5   2   7      103.47      125.99     23.93 o 
  -4   2   7        0.36        7.16     10.84 o 
  -3   2   7      466.84      474.32     22.05 o 
  -2   2   7     1620.20     1741.50     40.45 o 
  -1   2   7     2857.76     2878.81     57.27 o 
   0   2   7      791.69      815.38     23.60 o 
   1   2   7     3427.40     3481.13     68.82 o 
   2   2   7     2614.47     2699.24     57.62 o 
   3   2   7       73.99       79.89     17.53 o 
   4   2   7       17.59        7.62     14.42 o 
   5   2   7      378.66      370.25     32.72 o 
   6   2   7        0.45       38.43     25.48 o 
  -6   3   7        6.39       47.40     25.38 o 
  -5   3   7        0.48        5.89     17.48 o 
  -4   3   7      682.30      702.72     29.81 o 
  -3   3   7      105.84      144.98     14.58 o 
  -2   3   7     2245.22     2161.72     47.68 o 
  -1   3   7      319.04      359.35     14.54 o 
   0   3   7      496.01      416.03     14.80 o 
   1   3   7      549.11      748.56     21.92 o 
   2   3   7      678.15      655.43     21.99 o 
   3   3   7      637.31      669.11     32.31 o 
   4   3   7       38.29       35.42     16.21 o 
   5   3   7        8.53       18.11     17.61 o 
   6   3   7      163.42      247.86     40.57 o 
  -6   4   7      167.04       96.21     31.18 o 
  -5   4   7      175.00      166.26     30.68 o 
  -4   4   7        0.49        4.76     11.15 o 
  -3   4   7       92.11      100.05     14.17 o 
  -2   4   7      914.40      926.11     25.85 o 
  -1   4   7      773.72      794.92     21.89 o 
   0   4   7      129.80      125.95     10.39 o 
   1   4   7        8.77        3.33      6.53 o 
   2   4   7       89.13      128.74     12.36 o 
   3   4   7        2.79       -2.56     11.73 o 
   4   4   7      196.72      211.01     24.77 o 
   5   4   7        0.10       34.50     19.54 o 
  -6   5   7        4.50        5.43     24.29 o 
  -5   5   7      386.00      430.19     43.87 o 
  -4   5   7       12.32       39.56     15.62 o 
  -3   5   7       38.72       60.32     12.05 o 
  -2   5   7     1986.49     1861.00     46.92 o 
  -1   5   7        0.56        7.62      7.57 o 
   0   5   7        0.67       10.68      6.65 o 
   1   5   7     1424.84     1387.98     34.50 o 
   2   5   7       30.82       57.65     10.88 o 
   3   5   7      213.55      277.30     24.80 o 
   4   5   7      230.30      220.68     24.53 o 
   5   5   7        0.48       54.54     19.75 o 
  -6   6   7       57.15       91.52     33.64 o 
  -5   6   7        4.48       17.82     21.70 o 
  -4   6   7        3.33       35.28     15.05 o 
  -3   6   7      277.44      342.29     25.21 o 
  -2   6   7        6.84        7.74      9.12 o 
  -1   6   7      711.99      730.28     25.73 o 
   0   6   7      815.92      742.63     22.61 o 
   1   6   7      181.32      232.60     15.86 o 
   2   6   7       16.99       30.08     10.69 o 
   3   6   7       17.92        9.49     13.09 o 
   4   6   7        1.22        4.18     20.42 o 
   5   6   7       83.13       96.80     27.77 o 
  -6   7   7        2.41       21.10     28.98 o 
  -5   7   7      276.91      270.63     36.76 o 
  -4   7   7      365.83      383.17     37.16 o 
  -3   7   7       68.89       96.18     17.12 o 
  -2   7   7        1.37       -2.42     12.32 o 
  -1   7   7      302.64      407.85     17.80 o 
   0   7   7       13.09       35.11      8.82 o 
   1   7   7        7.67       14.26      9.20 o 
   2   7   7        7.44       17.16     10.34 o 
   3   7   7       37.25       20.07     14.23 o 
   4   7   7       67.60       66.05     21.31 o 
   5   7   7       30.88       55.87     27.76 o 
  -6   8   7       17.72       24.39     32.32 o 
  -5   8   7       66.35      111.86     27.81 o 
  -4   8   7      332.97      385.10     30.89 o 
  -3   8   7       50.08       52.50     20.39 o 
  -2   8   7        0.01      -12.50     12.61 o 
  -1   8   7      512.03      568.21     27.70 o 
   0   8   7       20.24       14.00      8.39 o 
   1   8   7      179.09      187.42     15.56 o 
   2   8   7      207.27      216.92     17.77 o 
   3   8   7     1285.56     1263.46     50.46 o 
   4   8   7       39.15       57.41     21.59 o 
   5   8   7        0.45       -0.53     25.05 o 
  -6   9   7        3.94        9.21     33.46 o 
  -5   9   7       12.26       23.57     32.46 o 
  -4   9   7      239.85      233.58     25.28 o 
  -3   9   7       10.01       -6.60     15.36 o 
  -2   9   7      559.88      556.20     33.44 o 
  -1   9   7      274.91      280.82     23.88 o 
   0   9   7       92.26      124.94     13.42 o 
   1   9   7      711.55      688.14     28.28 o 
   2   9   7       94.44       91.78     14.39 o 
   3   9   7      176.89      183.40     24.96 o 
   4   9   7      138.02      178.20     31.95 o 
   5   9   7       99.46       99.12     32.29 o 
  -5  10   7       38.59       75.84     27.41 o 
  -4  10   7        0.59       21.04     22.96 o 
  -3  10   7       54.89       94.14     20.28 o 
  -2  10   7      554.75      584.59     40.66 o 
  -1  10   7        1.90       -2.17     11.62 o 
   0  10   7      264.21      271.51     21.04 o 
   1  10   7        8.19       28.08     11.66 o 
   2  10   7       16.93       19.11     12.69 o 
   3  10   7        5.78       20.95     22.15 o 
   4  10   7        0.57        1.05     27.65 o 
   5  10   7        0.80       22.25     26.75 o 
  -5  11   7      256.65      340.43     43.28 o 
  -4  11   7       52.46       81.00     21.84 o 
  -3  11   7      118.28      107.55     21.95 o 
  -2  11   7      266.32      288.24     35.54 o 
  -1  11   7      262.95      291.27     25.10 o 
   0  11   7       24.34       51.07     14.46 o 
   1  11   7     4110.24     3588.60    100.59 o 
   2  11   7      392.10      330.29     24.74 o 
   3  11   7       57.33       96.56     26.74 o 
   4  11   7      100.21      145.63     39.88 o 
  -5  12   7       38.65       63.66     28.43 o 
  -4  12   7      129.48      182.95     28.90 o 
  -3  12   7       29.48       43.12     20.92 o 
  -2  12   7       57.72       36.72     17.80 o 
  -1  12   7      415.69      366.80     28.55 o 
   0  12   7      647.86      607.95     34.12 o 
   1  12   7     1221.14     1094.04     54.32 o 
   2  12   7      102.23       84.55     19.11 o 
   3  12   7        9.21       49.50     24.68 o 
   4  12   7       61.98       85.13     28.33 o 
  -5  13   7       23.52       22.97     33.49 o 
  -4  13   7      260.98      267.10     34.63 o 
  -3  13   7      347.41      325.36     52.74 o 
  -2  13   7       98.78       74.47     20.13 o 
  -1  13   7      348.91      340.66     32.95 o 
   0  13   7      561.42      578.74     38.52 o 
   1  13   7      191.88      246.08     27.31 o 
   2  13   7        8.42       28.71     20.93 o 
   3  13   7      181.02      237.70     42.65 o 
   4  13   7       75.13      105.88     33.88 o 
  -4  14   7       73.37      120.03     28.76 o 
  -3  14   7      141.19      197.68     27.99 o 
  -2  14   7        4.23       27.30     18.64 o 
  -1  14   7       86.05       44.94     17.62 o 
   0  14   7       49.05       25.88     17.32 o 
   1  14   7        0.00       21.83     21.08 o 
   2  14   7       14.59       32.46     26.99 o 
   3  14   7       31.20       61.40     43.31 o 
   4  14   7        1.77      -17.72     27.23 o 
  -4  15   7      740.57      734.78     56.18 o 
  -3  15   7        0.03       36.93     22.40 o 
  -2  15   7      166.43      177.99     27.12 o 
  -1  15   7       61.32       66.88     20.27 o 
   0  15   7      133.43      120.20     23.54 o 
   1  15   7      114.01      135.30     28.13 o 
   2  15   7       24.89       81.65     28.85 o 
   3  15   7      102.62      162.88     43.44 o 
  -3  16   7        1.12       46.94     28.12 o 
  -2  16   7        1.53       42.29     28.08 o 
  -1  16   7        0.09       27.19     17.92 o 
   0  16   7       32.98       41.15     25.35 o 
   1  16   7       84.84      112.59     31.75 o 
   2  16   7       89.52      121.93     30.28 o 
   3  16   7        0.96       24.14     47.58 o 
  -3  17   7        3.91       41.02     28.94 o 
  -2  17   7      244.52      288.91     33.71 o 
  -1  17   7        0.04       60.83     25.59 o 
   0  17   7       23.73       23.30     23.82 o 
   1  17   7       98.43      220.91     38.54 o 
   2  17   7        1.17       59.57     31.04 o 
  -2  18   7       35.92       83.55     26.78 o 
  -1  18   7       14.95       39.88     26.40 o 
   0  18   7      102.60      156.96     32.17 o 
   1  18   7        0.66       54.36     30.26 o 
  -1  19   7      305.12      345.06     90.03 o 
   0  19   7      152.31      184.03     36.41 o 
  -6   0   8      223.66      204.79     48.85 o 
  -5   0   8        0.37       19.09     21.94 o 
  -4   0   8      220.51      252.38     27.70 o 
  -3   0   8      791.14      845.31     40.20 o 
  -2   0   8        5.26        8.24     13.51 o 
  -1   0   8    10871.28    11619.41    292.34 o 
   0   0   8     1119.35     1095.72     47.76 o 
   1   0   8     5257.31     5373.72    144.22 o 
   2   0   8      593.66      622.99     30.27 o 
   3   0   8       74.31      118.53     26.57 o 
   4   0   8      311.06      407.96     96.98 o 
   5   0   8       13.85       14.98     25.25 o 
  -6   1   8        4.13       26.84     26.62 o 
  -5   1   8       93.31       71.17     20.59 o 
  -4   1   8       50.53       67.10     12.70 o 
  -3   1   8     1135.34     1004.22     31.11 o 
  -2   1   8       25.15       35.50      8.97 o 
  -1   1   8     1248.68     1243.96     44.80 o 
   0   1   8      901.11      932.25     30.50 o 
   1   1   8       30.56       54.43      9.00 o 
   2   1   8     1270.84     1304.82     39.59 o 
   3   1   8       46.08       32.44     13.41 o 
   4   1   8       24.41       20.90     15.03 o 
   5   1   8      135.53      112.02     24.45 o 
  -6   2   8       16.20       55.10     31.57 o 
  -5   2   8     1056.64      943.76     59.44 o 
  -4   2   8     1237.17     1146.81     36.19 o 
  -3   2   8     1483.41     1496.53     39.97 o 
  -2   2   8     1513.39     1599.08     38.72 o 
  -1   2   8     4751.71     4836.92     91.20 o 
   0   2   8     2619.53     2407.93     54.04 o 
   1   2   8     1142.48     1142.18     29.18 o 
   2   2   8      154.89      221.51     15.16 o 
   3   2   8     1107.73      954.56     39.11 o 
   4   2   8     1295.40     1254.58     49.57 o 
   5   2   8      191.68      203.79     27.68 o 
  -6   3   8       90.32      109.18     40.43 o 
  -5   3   8      257.65      274.39     34.27 o 
  -4   3   8        1.64       22.35     12.90 o 
  -3   3   8      639.95      684.32     25.55 o 
  -2   3   8     2261.85     2405.15     52.66 o 
  -1   3   8     1781.05     1886.40     41.21 o 
   0   3   8     1933.98     1938.08     41.71 o 
   1   3   8     1938.02     1958.80     43.85 o 
   2   3   8      955.18      938.37     27.89 o 
   3   3   8       17.59       22.79     14.07 o 
   4   3   8      256.06      289.26     30.21 o 
   5   3   8      127.10      140.39     25.47 o 
  -6   4   8        3.22        8.93     38.03 o 
  -5   4   8      466.96      441.20     49.69 o 
  -4   4   8        6.11       13.20     16.06 o 
  -3   4   8      495.86      532.56     26.38 o 
  -2   4   8        3.51       30.40      7.77 o 
  -1   4   8      204.32      230.98     13.65 o 
   0   4   8     2243.15     1888.83     41.60 o 
   1   4   8      155.26      221.19     14.67 o 
   2   4   8     1010.74     1035.11     30.49 o 
   3   4   8      196.01      208.02     22.36 o 
   4   4   8      450.49      415.93     32.93 o 
   5   4   8      149.29      184.80     27.47 o 
  -6   5   8       78.39       75.32     31.59 o 
  -5   5   8       14.75       32.31     23.56 o 
  -4   5   8       52.40       77.43     17.29 o 
  -3   5   8       44.04       78.97     13.72 o 
  -2   5   8     2870.80     2813.49     65.13 o 
  -1   5   8        2.24       18.32      8.16 o 
   0   5   8      478.88      479.27     18.24 o 
   1   5   8      266.13      307.74     17.72 o 
   2   5   8      249.16      324.45     19.43 o 
   3   5   8       12.72       30.91     14.91 o 
   4   5   8        8.11        6.98     20.39 o 
   5   5   8       16.53       26.75     21.29 o 
  -6   6   8      216.31      212.08     39.08 o 
  -5   6   8        2.59       27.12     23.14 o 
  -4   6   8      545.16      586.71     34.75 o 
  -3   6   8       13.57       12.70     13.38 o 
  -2   6   8     1613.01     1576.82     43.85 o 
  -1   6   8      407.25      355.52     16.96 o 
   0   6   8        5.19       18.87      8.17 o 
   1   6   8       70.15       86.34     12.06 o 
   2   6   8       85.44       94.80     13.13 o 
   3   6   8      403.59      418.15     30.39 o 
   4   6   8        3.73       -2.19     16.84 o 
   5   6   8       56.66       70.69     27.73 o 
  -6   7   8        0.43        9.66     32.00 o 
  -5   7   8        1.99        7.78     23.69 o 
  -4   7   8      559.55      584.02     34.63 o 
  -3   7   8      697.21      713.99     36.53 o 
  -2   7   8       13.82       18.43     12.72 o 
  -1   7   8      267.73      256.05     15.68 o 
   0   7   8      118.63      146.58     13.02 o 
   1   7   8      285.25      294.40     19.15 o 
   2   7   8        0.04       -2.95      9.71 o 
   3   7   8       64.14       46.99     14.20 o 
   4   7   8       86.48       63.66     21.03 o 
   5   7   8        0.78       -2.03     25.26 o 
  -6   8   8      134.08      195.44     39.37 o 
  -5   8   8       36.02       41.13     25.34 o 
  -4   8   8      159.79      183.37     23.75 o 
  -3   8   8      323.25      345.36     28.29 o 
  -2   8   8      496.07      476.77     30.55 o 
  -1   8   8      105.62      131.62     24.53 o 
   0   8   8      548.95      570.24     22.17 o 
   1   8   8       62.28       65.18     12.23 o 
   2   8   8      145.29      136.81     15.27 o 
   3   8   8      641.92      693.77     35.98 o 
   4   8   8        0.06       -7.24     19.43 o 
   5   8   8       39.42       52.44     29.66 o 
  -6   9   8       12.00       49.36     33.55 o 
  -5   9   8       11.02       23.67     23.82 o 
  -4   9   8      414.55      488.78     35.38 o 
  -3   9   8       29.57       26.52     16.67 o 
  -2   9   8        0.85       20.95     15.26 o 
  -1   9   8        7.44       19.02     11.83 o 
   0   9   8      282.88      277.09     18.81 o 
   1   9   8        2.69       -9.17     12.41 o 
   2   9   8        2.85       16.89     11.96 o 
   3   9   8      157.29      101.54     21.76 o 
   4   9   8        1.85       43.00     23.56 o 
   5   9   8      282.40      208.60     38.94 o 
  -5  10   8      210.81      236.72     35.72 o 
  -4  10   8       91.87       99.60     20.27 o 
  -3  10   8      106.51      135.83     23.29 o 
  -2  10   8        1.52       22.66     15.59 o 
  -1  10   8       70.62       57.18     15.45 o 
   0  10   8      469.53      450.85     28.82 o 
   1  10   8      142.22      143.03     15.96 o 
   2  10   8       17.17       28.03     13.65 o 
   3  10   8      325.24      326.26     36.56 o 
   4  10   8        2.51       33.25     27.25 o 
   5  10   8       50.02       81.65     33.97 o 
  -5  11   8        4.05       52.18     28.16 o 
  -4  11   8        2.76       19.23     19.61 o 
  -3  11   8       16.43       51.53     18.79 o 
  -2  11   8      140.31      133.40     23.18 o 
  -1  11   8      102.17      130.34     18.80 o 
   0  11   8      357.80      368.57     27.33 o 
   1  11   8      218.77      267.34     29.57 o 
   2  11   8      502.39      522.47     37.32 o 
   3  11   8       20.90       22.91     21.86 o 
   4  11   8       24.70       35.21     27.65 o 
  -5  12   8       70.78       93.79     31.63 o 
  -4  12   8       28.66       48.21     24.22 o 
  -3  12   8       91.14      103.07     22.98 o 
  -2  12   8     2621.66     2472.83     90.96 o 
  -1  12   8      976.21      947.30     39.44 o 
   0  12   8      402.92      365.83     28.15 o 
   1  12   8     1075.23     1081.36     71.20 o 
   2  12   8      115.33      102.44     17.91 o 
   3  12   8      331.27      332.56     39.78 o 
   4  12   8        6.47       51.32     34.63 o 
  -5  13   8       17.58       53.24     34.71 o 
  -4  13   8        0.39       29.65     22.20 o 
  -3  13   8      292.18      380.57     34.76 o 
  -2  13   8      439.47      491.81     35.70 o 
  -1  13   8       64.49       55.77     16.33 o 
   0  13   8      180.66      192.32     23.90 o 
   1  13   8     2002.46     1807.02    105.33 o 
   2  13   8      414.45      375.89     35.52 o 
   3  13   8       48.31      105.62     28.11 o 
   4  13   8        1.57       56.39     27.08 o 
  -4  14   8      119.85      153.47     28.71 o 
  -3  14   8       31.09       73.93     21.38 o 
  -2  14   8      772.58      764.48     43.95 o 
  -1  14   8      137.38      114.79     24.58 o 
   0  14   8      125.61      129.26     23.65 o 
   1  14   8      144.24      114.64     26.39 o 
   2  14   8       37.48       55.31     27.05 o 
   3  14   8      733.78      806.07     86.37 o 
  -4  15   8       17.08       33.11     29.36 o 
  -3  15   8        7.56       42.95     22.49 o 
  -2  15   8        0.18       21.04     19.43 o 
  -1  15   8       32.18       13.69     21.75 o 
   0  15   8       70.91      121.30     23.28 o 
   1  15   8       57.76       50.17     23.78 o 
   2  15   8       48.91      108.51     30.72 o 
   3  15   8       47.81       45.80     39.29 o 
  -3  16   8        2.57       46.75     28.42 o 
  -2  16   8      198.12      211.41     28.94 o 
  -1  16   8       40.05       71.05     20.79 o 
   0  16   8       92.70      175.17     30.35 o 
   1  16   8      239.19      238.17     33.21 o 
   2  16   8       99.54      122.20     40.52 o 
   3  16   8       39.75       79.67     57.81 o 
  -3  17   8       19.05       25.99     29.25 o 
  -2  17   8        6.12       51.87     33.91 o 
  -1  17   8       43.66       76.59     23.80 o 
   0  17   8       72.21       83.39     27.21 o 
   1  17   8        0.03       45.96     26.22 o 
   2  17   8      124.92      165.86     72.19 o 
  -2  18   8        9.50       87.34     26.33 o 
  -1  18   8       49.86       92.12     29.17 o 
   0  18   8      196.48      200.08     44.27 o 
   1  18   8        0.21       54.41     30.32 o 
  -1  19   8       45.65       72.91     45.79 o 
   0  19   8        3.51       42.88     29.69 o 
  -6   1   9      114.56      243.07     36.35 o 
  -5   1   9      918.76      837.21     66.32 o 
  -4   1   9       64.47       71.23     18.19 o 
  -3   1   9     1611.85     1549.16     41.31 o 
  -2   1   9      521.89      569.57     24.71 o 
  -1   1   9      417.23      415.10     22.14 o 
   0   1   9     1968.93     1826.58     50.28 o 
   1   1   9      784.66      736.14     22.49 o 
   2   1   9     6179.70     6200.93    118.77 o 
   3   1   9      203.81      225.50     23.70 o 
   4   1   9       30.28       31.66     16.11 o 
   5   1   9      205.93      191.45     27.86 o 
  -6   2   9       10.86       43.94     30.84 o 
  -5   2   9      267.59      252.84     29.08 o 
  -4   2   9      623.16      584.77     27.97 o 
  -3   2   9      446.85      519.42     25.27 o 
  -2   2   9     1138.48     1101.36     30.17 o 
  -1   2   9     1366.34     1405.47     33.10 o 
   0   2   9     4124.45     4369.39     90.97 o 
   1   2   9       68.26      141.15     11.93 o 
   2   2   9       40.15       70.48     11.55 o 
   3   2   9     1364.38     1258.68     64.93 o 
   4   2   9       36.54       28.97     27.35 o 
   5   2   9       84.14      102.18     24.17 o 
  -6   3   9      160.63      205.26     36.48 o 
  -5   3   9        0.98       -0.08     20.95 o 
  -4   3   9       19.43       37.74     14.16 o 
  -3   3   9      151.36      179.72     16.11 o 
  -2   3   9     2971.59     3024.59     63.71 o 
  -1   3   9      625.04      584.95     19.50 o 
   0   3   9       39.41       49.20      9.46 o 
   1   3   9     3011.75     3050.24     63.62 o 
   2   3   9      328.51      343.05     18.93 o 
   3   3   9      669.30      670.76     36.69 o 
   4   3   9       71.57       42.22     17.43 o 
   5   3   9       43.78       81.44     22.28 o 
  -6   4   9      196.01      153.80     35.26 o 
  -5   4   9       85.73       67.46     26.35 o 
  -4   4   9        8.89       30.18     14.52 o 
  -3   4   9      378.66      368.55     23.68 o 
  -2   4   9      477.46      481.68     19.09 o 
  -1   4   9        0.07       11.01      7.54 o 
   0   4   9      865.62      828.78     23.71 o 
   1   4   9      103.71      141.22     12.80 o 
   2   4   9      907.86      934.93     29.35 o 
   3   4   9      515.56      576.29     35.43 o 
   4   4   9        0.25       -7.68     15.35 o 
   5   4   9        0.75       12.34     19.62 o 
  -6   5   9      207.13      248.87     40.74 o 
  -5   5   9        0.05       16.68     22.06 o 
  -4   5   9       20.40       43.78     16.63 o 
  -3   5   9       36.00       40.96     13.17 o 
  -2   5   9      321.66      440.74     22.99 o 
  -1   5   9       52.69       95.62     11.54 o 
   0   5   9        2.71       24.89      8.46 o 
   1   5   9      248.74      303.56     18.38 o 
   2   5   9       43.34       35.45     11.23 o 
   3   5   9      800.67      842.00     37.79 o 
   4   5   9        9.31       15.90     17.34 o 
   5   5   9      387.48      456.04     39.23 o 
  -6   6   9       21.36       65.59     41.64 o 
  -5   6   9       12.09       34.15     23.07 o 
  -4   6   9        4.96        3.02     14.82 o 
  -3   6   9       99.57      127.05     20.91 o 
  -2   6   9       30.28       18.77     11.08 o 
  -1   6   9      804.11      773.65     24.38 o 
   0   6   9      352.41      386.48     22.48 o 
   1   6   9       51.83       51.94     11.69 o 
   2   6   9       65.27       86.34     13.49 o 
   3   6   9       65.47       82.25     17.65 o 
   4   6   9       27.38       31.41     17.94 o 
   5   6   9       44.90       33.62     26.23 o 
  -6   7   9       54.32       92.08     33.40 o 
  -5   7   9      342.38      377.00     41.87 o 
  -4   7   9       76.09       93.81     23.22 o 
  -3   7   9      155.71      216.35     26.24 o 
  -2   7   9      504.66      541.32     46.64 o 
  -1   7   9      328.59      340.86     19.38 o 
   0   7   9      761.43      758.73     25.08 o 
   1   7   9      128.06      161.84     15.51 o 
   2   7   9      128.60      164.98     16.60 o 
   3   7   9       44.16       47.13     15.65 o 
   4   7   9       13.95       14.90     18.12 o 
   5   7   9      210.00      232.67     46.87 o 
  -6   8   9       18.97       42.67     34.30 o 
  -5   8   9      147.88      110.19     29.80 o 
  -4   8   9      324.67      332.02     29.72 o 
  -3   8   9       12.04        1.55     15.16 o 
  -2   8   9       27.07       27.54     15.00 o 
  -1   8   9        0.33        9.69     11.17 o 
   0   8   9      526.83      496.77     22.61 o 
   1   8   9      157.50      147.53     16.10 o 
   2   8   9       40.03       54.79     13.34 o 
   3   8   9      522.88      444.50     32.14 o 
   4   8   9       69.57       63.57     22.69 o 
   5   8   9        8.06       32.41     30.15 o 
  -6   9   9      121.82      116.58     44.23 o 
  -5   9   9       88.11      150.22     30.20 o 
  -4   9   9      875.82      900.92     71.41 o 
  -3   9   9      401.28      428.43     31.69 o 
  -2   9   9      415.93      420.19     28.34 o 
  -1   9   9     1877.13     1698.02     55.44 o 
   0   9   9     1241.15     1126.58     39.51 o 
   1   9   9      824.01      777.44     29.40 o 
   2   9   9      605.76      619.16     28.44 o 
   3   9   9       62.22       88.33     20.69 o 
   4   9   9      275.25      284.23     40.16 o 
   5   9   9       49.28       -5.91     30.72 o 
  -5  10   9        0.79       42.78     35.19 o 
  -4  10   9      116.72      126.06     20.26 o 
  -3  10   9       27.59       30.69     17.79 o 
  -2  10   9      308.00      332.14     28.00 o 
  -1  10   9      715.67      698.83     34.19 o 
   0  10   9      353.16      376.15     27.49 o 
   1  10   9       58.68       57.37     13.83 o 
   2  10   9      135.79      150.32     20.45 o 
   3  10   9      165.37      207.76     27.58 o 
   4  10   9      117.34      157.13     30.76 o 
  -5  11   9       43.50      113.47     30.72 o 
  -4  11   9       37.06       40.14     20.09 o 
  -3  11   9      457.44      431.33     35.39 o 
  -2  11   9      224.89      207.25     24.43 o 
  -1  11   9       10.26       43.71     15.79 o 
   0  11   9       65.90       62.15     16.79 o 
   1  11   9      617.89      657.24     42.33 o 
   2  11   9      235.01      198.63     21.25 o 
   3  11   9      247.52      315.08     47.79 o 
   4  11   9       80.03       96.44     46.00 o 
  -5  12   9        1.41       47.37     29.10 o 
  -4  12   9       39.02       75.19     23.35 o 
  -3  12   9       16.56       39.52     20.34 o 
  -2  12   9     1481.02     1358.52     77.33 o 
  -1  12   9      150.49      144.39     21.06 o 
   0  12   9        5.65        7.51     14.31 o 
   1  12   9        0.20       -6.81     15.86 o 
   2  12   9       46.21       74.43     16.93 o 
   3  12   9        5.00       -4.52     23.21 o 
   4  12   9      153.94      124.75     37.42 o 
  -5  13   9       34.34      115.72     64.42 o 
  -4  13   9      138.72      165.99     41.27 o 
  -3  13   9      111.62      107.70     25.10 o 
  -2  13   9      401.41      380.87     32.57 o 
  -1  13   9      165.26      159.49     22.29 o 
   0  13   9     1461.70     1269.89     57.24 o 
   1  13   9       38.36       39.60     22.88 o 
   2  13   9       24.99       34.05     22.71 o 
   3  13   9      110.34      109.76     28.53 o 
   4  13   9       11.48       58.51     33.99 o 
  -4  14   9       65.55       74.30     26.79 o 
  -3  14   9       58.54       89.18     24.78 o 
  -2  14   9        6.47        8.11     18.63 o 
  -1  14   9      104.29       95.13     21.93 o 
   0  14   9       96.89      118.70     23.03 o 
   1  14   9       48.07       85.53     21.87 o 
   2  14   9        8.09        7.46     24.83 o 
   3  14   9      218.38      225.44     55.60 o 
  -4  15   9      228.24      202.89     36.77 o 
  -3  15   9       37.57       89.21     25.07 o 
  -2  15   9        1.20       41.95     25.49 o 
  -1  15   9       61.09       50.36     20.31 o 
   0  15   9      256.57      334.23     32.47 o 
   1  15   9       32.20       48.53     23.79 o 
   2  15   9      100.19      131.37     36.09 o 
   3  15   9      143.57      345.81     96.58 o 
  -3  16   9      117.70      151.41     27.08 o 
  -2  16   9       76.54      112.85     26.03 o 
  -1  16   9        0.81       63.76     20.89 o 
   0  16   9        2.07       19.48     19.35 o 
   1  16   9        8.11       32.22     24.56 o 
   2  16   9        1.83       40.26     38.00 o 
  -3  17   9      500.07      494.55     51.26 o 
  -2  17   9       44.71      103.74     25.12 o 
  -1  17   9      155.92      162.55     25.51 o 
   0  17   9       59.76      166.38     43.67 o 
   1  17   9        5.15       48.17     32.46 o 
   2  17   9       96.11      146.06     49.52 o 
  -2  18   9       11.83       16.20     25.14 o 
  -1  18   9      168.65      188.07     69.22 o 
   0  18   9      215.65      228.42     42.36 o 
   1  18   9       27.43       37.44     35.53 o 
  -6   0  10       53.26      110.48     40.92 o 
  -5   0  10      612.95      669.71     70.51 o 
  -4   0  10     1027.95      960.10     54.52 o 
  -3   0  10      456.80      577.66     40.42 o 
  -2   0  10     2721.43     2697.65    136.79 o 
  -1   0  10     2227.69     2078.11     80.18 o 
   0   0  10     7711.67     8371.81    258.39 o 
   1   0  10       13.01       31.89     13.69 o 
   2   0  10     1450.20     1461.25     83.37 o 
   3   0  10     6340.19     6192.30    263.98 o 
   4   0  10     1092.03     1076.17     66.71 o 
   5   0  10        2.04        1.19     27.79 o 
  -6   1  10        8.27      108.47     34.06 o 
  -5   1  10      180.85      215.72     37.47 o 
  -4   1  10     1355.27     1308.63     44.32 o 
  -3   1  10       13.02       38.54     11.63 o 
  -2   1  10      125.00      186.96     14.46 o 
  -1   1  10       48.19       88.20     10.89 o 
   0   1  10      231.31      274.11     21.06 o 
   1   1  10      532.83      496.78     20.20 o 
   2   1  10      624.26      664.77     25.16 o 
   3   1  10     1128.90     1078.44     80.49 o 
   4   1  10       47.84       51.99     19.90 o 
   5   1  10        0.02       14.77     21.01 o 
  -6   2  10      156.70      191.50     39.76 o 
  -5   2  10       88.25       78.88     22.95 o 
  -4   2  10        7.25       26.34     14.37 o 
  -3   2  10       34.59       19.08     11.24 o 
  -2   2  10     1062.41     1005.99     28.85 o 
  -1   2  10      451.44      438.78     21.43 o 
   0   2  10     1036.63     1085.95     37.19 o 
   1   2  10     2595.04     2554.83     55.12 o 
   2   2  10      407.94      500.36     41.15 o 
   3   2  10       31.14       30.35     16.27 o 
   4   2  10      107.36      153.70     23.46 o 
   5   2  10      675.72      630.68     92.22 o 
  -6   3  10       70.83      143.25     34.36 o 
  -5   3  10        0.28       25.70     20.77 o 
  -4   3  10       22.18       30.62     14.63 o 
  -3   3  10       20.00       21.27     11.94 o 
  -2   3  10      159.74      199.83     14.71 o 
  -1   3  10      804.65      819.48     24.04 o 
   0   3  10     2082.07     2233.10     53.19 o 
   1   3  10     1378.01     1426.49     40.61 o 
   2   3  10      711.33      673.94     25.70 o 
   3   3  10        9.52       29.78     15.11 o 
   4   3  10      165.22      171.26     24.05 o 
   5   3  10       36.62       51.40     22.95 o 
  -6   4  10      269.93      239.96     39.47 o 
  -5   4  10       38.03       48.46     24.62 o 
  -4   4  10      565.08      634.55     40.87 o 
  -3   4  10       18.84       21.52     12.04 o 
  -2   4  10        0.50       18.73      8.70 o 
  -1   4  10     3720.51     3605.05     75.55 o 
   0   4  10     1193.72     1238.02     37.86 o 
   1   4  10      502.69      459.08     20.69 o 
   2   4  10      101.41      109.35     13.72 o 
   3   4  10      173.55      171.76     27.92 o 
   4   4  10      102.11       97.55     22.41 o 
   5   4  10       49.23       35.28     24.83 o 
  -6   5  10       22.90       69.36     33.06 o 
  -5   5  10       20.25       40.52     24.25 o 
  -4   5  10      128.88      153.23     22.41 o 
  -3   5  10        0.06      -11.49     10.92 o 
  -2   5  10      309.89      398.55     22.96 o 
  -1   5  10      352.90      393.82     19.20 o 
   0   5  10       46.29       60.93     10.40 o 
   1   5  10      303.61      330.31     19.85 o 
   2   5  10       43.06       37.77     11.60 o 
   3   5  10      279.73      269.76     25.87 o 
   4   5  10       38.23       43.53     18.70 o 
   5   5  10       53.76       68.81     25.33 o 
  -6   6  10      172.61      233.58     40.26 o 
  -5   6  10      155.39      158.74     30.94 o 
  -4   6  10      514.67      553.81     35.80 o 
  -3   6  10      375.42      399.29     29.08 o 
  -2   6  10      931.81      967.00     34.97 o 
  -1   6  10        4.72       19.82      9.38 o 
   0   6  10      828.32      847.30     26.43 o 
   1   6  10      542.80      511.42     23.57 o 
   2   6  10       39.63       48.87     12.27 o 
   3   6  10       74.85       42.68     15.97 o 
   4   6  10      246.19      312.93     36.80 o 
   5   6  10      124.15      125.58     33.96 o 
  -6   7  10       22.67       98.32     34.11 o 
  -5   7  10       14.90       35.07     25.96 o 
  -4   7  10        2.95       25.68     16.79 o 
  -3   7  10      373.43      392.25     29.85 o 
  -2   7  10     1199.18     1081.72     40.25 o 
  -1   7  10     1070.42     1049.96     34.31 o 
   0   7  10        7.16       15.53      9.30 o 
   1   7  10       97.44       94.84     13.60 o 
   2   7  10       25.61       38.35     12.53 o 
   3   7  10       66.52       85.69     18.10 o 
   4   7  10      363.65      336.32     35.48 o 
   5   7  10       78.65       29.59     30.48 o 
  -6   8  10        1.43       36.85     33.41 o 
  -5   8  10      279.53      257.54     54.13 o 
  -4   8  10        2.06       10.76     16.34 o 
  -3   8  10      270.41      272.09     26.48 o 
  -2   8  10        5.10        2.42     11.34 o 
  -1   8  10      366.97      362.27     25.71 o 
   0   8  10      353.08      360.82     21.25 o 
   1   8  10        0.36       16.14     12.55 o 
   2   8  10     1198.51     1126.47     45.34 o 
   3   8  10        0.15      -14.33     21.06 o 
   4   8  10      118.06      180.23     34.28 o 
   5   8  10       41.15       95.38     34.30 o 
  -5   9  10      103.17      101.88     28.43 o 
  -4   9  10        1.06        2.42     17.53 o 
  -3   9  10      105.84      102.04     20.54 o 
  -2   9  10      515.87      555.54     33.37 o 
  -1   9  10     1205.28     1133.99     57.79 o 
   0   9  10      586.07      557.36     25.02 o 
   1   9  10        4.61       20.66     12.30 o 
   2   9  10       63.85       94.98     15.54 o 
   3   9  10       27.69       90.97     21.41 o 
   4   9  10      250.72      205.00     38.74 o 
  -5  10  10        9.23       51.19     32.06 o 
  -4  10  10      564.19      576.13     41.12 o 
  -3  10  10      993.70      855.65     50.92 o 
  -2  10  10       33.87       30.61     14.63 o 
  -1  10  10      238.13      256.05     29.73 o 
   0  10  10     1050.01      968.70     38.40 o 
   1  10  10      167.38      161.11     18.09 o 
   2  10  10      932.23      891.93     35.29 o 
   3  10  10        4.42       49.61     26.36 o 
   4  10  10      415.16      345.22     62.15 o 
  -5  11  10        3.07        2.64     43.12 o 
  -4  11  10      156.69      128.30     25.15 o 
  -3  11  10       41.58       50.17     20.46 o 
  -2  11  10      138.63      181.18     23.88 o 
  -1  11  10     1064.23      991.51     40.89 o 
   0  11  10     2421.72     2110.53     70.53 o 
   1  11  10      178.78      213.28     21.96 o 
   2  11  10        9.84        9.13     15.97 o 
   3  11  10      100.12       78.75     29.71 o 
   4  11  10       14.66       55.11     30.74 o 
  -5  12  10        9.17        8.31     41.22 o 
  -4  12  10      508.94      509.13     37.06 o 
  -3  12  10      262.28      219.41     28.78 o 
  -2  12  10       16.51       34.48     18.12 o 
  -1  12  10      645.09      626.37     38.07 o 
   0  12  10      356.13      381.33     30.35 o 
   1  12  10       20.11       46.01     18.71 o 
   2  12  10      215.44      265.10     34.93 o 
   3  12  10        1.62       55.94     38.53 o 
   4  12  10      189.74      236.70     62.15 o 
  -4  13  10        0.61       33.99     22.59 o 
  -3  13  10        5.18       46.26     39.15 o 
  -2  13  10      189.55      208.56     29.94 o 
  -1  13  10        3.43       25.19     16.56 o 
   0  13  10       38.48       18.96     18.36 o 
   1  13  10      915.33      833.81     55.09 o 
   2  13  10       21.16       78.06     55.95 o 
   3  13  10        3.64       31.74     38.10 o 
  -4  14  10       28.18       27.74     24.26 o 
  -3  14  10      206.58      272.09     31.80 o 
  -2  14  10       12.87       52.98     19.96 o 
  -1  14  10      127.08      171.84     26.57 o 
   0  14  10      219.23      199.00     27.46 o 
   1  14  10      173.12      197.45     40.59 o 
   2  14  10      409.10      488.47    168.39 o 
   3  14  10      373.72      339.31     66.52 o 
  -4  15  10      137.94      154.50     32.18 o 
  -3  15  10       37.86       89.50     26.96 o 
  -2  15  10        1.25       34.70     21.15 o 
  -1  15  10        8.30       23.90     18.51 o 
   0  15  10       14.70       42.18     20.63 o 
   1  15  10       13.06       19.12     32.83 o 
   2  15  10        0.01       59.32     44.59 o 
   3  15  10       88.13       75.24     72.50 o 
  -3  16  10       35.41       54.37     24.76 o 
  -2  16  10       84.37      165.25     41.45 o 
  -1  16  10      304.99      315.16     53.49 o 
   0  16  10       29.60       83.29     24.29 o 
   1  16  10       36.47      130.19     33.96 o 
   2  16  10       31.49       53.46     43.80 o 
  -2  17  10       40.27       83.81     27.73 o 
  -1  17  10        5.88        5.76     30.92 o 
   0  17  10        0.13       75.70     33.08 o 
   1  17  10       20.75       79.46     32.15 o 
  -1  18  10       76.33      109.87     39.77 o 
   0  18  10       35.24      125.23     54.25 o 
  -6   1  11      134.67      153.21     36.00 o 
  -5   1  11       11.95        9.49     19.04 o 
  -4   1  11      290.74      356.86     34.64 o 
  -3   1  11      189.82      246.21     18.66 o 
  -2   1  11      360.51      329.27     24.86 o 
  -1   1  11     1387.86     1331.30     42.42 o 
   0   1  11     1803.00     1855.62     53.85 o 
   1   1  11     1605.31     1482.53     37.08 o 
   2   1  11      429.34      497.65     30.16 o 
   3   1  11      157.63      161.79     22.83 o 
   4   1  11      470.50      473.34     40.60 o 
   5   1  11      166.67      180.13     32.82 o 
  -6   2  11      110.89      157.36     37.22 o 
  -5   2  11      113.48      100.01     23.96 o 
  -4   2  11      284.07      290.85     24.39 o 
  -3   2  11      340.60      381.20     21.66 o 
  -2   2  11      432.74      416.11     20.29 o 
  -1   2  11      103.42      127.80     15.73 o 
   0   2  11       87.25      119.16     15.55 o 
   1   2  11      160.39      203.52     15.01 o 
   2   2  11      367.85      386.13     29.79 o 
   3   2  11        1.07       -8.19     14.24 o 
   4   2  11       12.34       -1.51     17.83 o 
   5   2  11        6.98        9.43     23.63 o 
  -6   3  11        2.01       30.64     32.83 o 
  -5   3  11       11.14       36.67     27.15 o 
  -4   3  11      915.00      835.87     38.06 o 
  -3   3  11      274.81      252.10     21.33 o 
  -2   3  11     4915.05     4895.52     97.48 o 
  -1   3  11      945.72      997.96     31.17 o 
   0   3  11     1101.29     1069.97     32.12 o 
   1   3  11     3831.72     3777.70     77.86 o 
   2   3  11       89.57       65.78     15.43 o 
   3   3  11      366.59      375.80     44.68 o 
   4   3  11       65.97      104.41     23.81 o 
   5   3  11       36.63        4.74     24.21 o 
  -6   4  11        9.29       70.80     30.09 o 
  -5   4  11        1.44        2.30     21.68 o 
  -4   4  11        2.32       14.95     15.87 o 
  -3   4  11      196.94      260.68     21.35 o 
  -2   4  11      371.40      422.93     26.02 o 
  -1   4  11     4363.85     4311.79     85.41 o 
   0   4  11     2202.73     2235.69     72.95 o 
   1   4  11      313.23      354.25     19.98 o 
   2   4  11       49.47       50.91     13.79 o 
   3   4  11       11.06       24.32     17.11 o 
   4   4  11       12.87       12.52     18.40 o 
   5   4  11       18.14       51.93     30.21 o 
  -6   5  11      225.40      215.84     40.02 o 
  -5   5  11       19.50       17.20     28.98 o 
  -4   5  11      682.30      731.77     39.92 o 
  -3   5  11       83.22      108.91     17.21 o 
  -2   5  11      330.56      374.87     23.32 o 
  -1   5  11      879.52      813.75     26.13 o 
   0   5  11       79.07       77.61     11.85 o 
   1   5  11      395.80      370.13     21.40 o 
   2   5  11      347.85      337.07     24.58 o 
   3   5  11       51.45       84.35     23.79 o 
   4   5  11      176.42      233.27     30.32 o 
   5   5  11       27.84       28.71     24.21 o 
  -6   6  11       18.03       19.64     36.09 o 
  -5   6  11      325.85      320.34     38.59 o 
  -4   6  11       16.34       23.15     16.66 o 
  -3   6  11       94.44      114.31     18.04 o 
  -2   6  11      340.98      386.12     24.51 o 
  -1   6  11      300.64      292.19     18.71 o 
   0   6  11        0.97        2.36      9.39 o 
   1   6  11      299.36      314.70     20.76 o 
   2   6  11      298.66      322.00     32.44 o 
   3   6  11        0.57        2.19     15.45 o 
   4   6  11      359.49      304.18     33.60 o 
   5   6  11       87.25       92.84     49.91 o 
  -6   7  11       16.38       50.05     32.06 o 
  -5   7  11      805.05      732.18     61.64 o 
  -4   7  11        3.68       33.97     17.38 o 
  -3   7  11      141.21      140.19     20.66 o 
  -2   7  11       98.26      119.80     17.61 o 
  -1   7  11      801.22      742.48     29.09 o 
   0   7  11      518.19      493.10     23.45 o 
   1   7  11      314.73      304.00     21.74 o 
   2   7  11       84.60       88.29     17.46 o 
   3   7  11      508.45      540.27     40.22 o 
   4   7  11      739.65      694.57     49.12 o 
   5   7  11        4.12       -2.93     38.99 o 
  -6   8  11        9.69       48.51     33.91 o 
  -5   8  11       22.37       76.54     33.43 o 
  -4   8  11       38.93       67.64     21.12 o 
  -3   8  11       76.23       95.47     19.67 o 
  -2   8  11        4.25       19.10     13.66 o 
  -1   8  11      694.92      670.49     31.87 o 
   0   8  11      156.39      182.88     16.36 o 
   1   8  11      110.46      120.84     16.58 o 
   2   8  11      579.84      546.89     34.69 o 
   3   8  11        6.85       17.40     17.02 o 
   4   8  11      216.75      248.04     35.70 o 
  -5   9  11      250.11      299.53     39.20 o 
  -4   9  11      168.48      146.53     24.81 o 
  -3   9  11      418.47      469.27     41.11 o 
  -2   9  11      839.65      853.55     38.18 o 
  -1   9  11       71.88       67.81     15.80 o 
   0   9  11      167.24      193.16     18.86 o 
   1   9  11       68.35       82.17     15.48 o 
   2   9  11      483.19      466.30     33.02 o 
   3   9  11       49.53       40.27     20.86 o 
   4   9  11      185.82      229.83     40.30 o 
  -5  10  11       43.09       50.37     33.99 o 
  -4  10  11       85.24       59.17     21.39 o 
  -3  10  11      229.41      206.25     32.30 o 
  -2  10  11        7.49       33.11     16.07 o 
  -1  10  11      913.81      847.07     38.20 o 
   0  10  11     3124.02     2699.49    151.76 o 
   1  10  11      103.26       93.52     16.78 o 
   2  10  11        1.12        8.06     15.97 o 
   3  10  11      468.50      475.07     44.63 o 
   4  10  11        0.00       36.98     31.02 o 
  -5  11  11       32.31       48.40     28.32 o 
  -4  11  11      161.52      186.67     27.43 o 
  -3  11  11       97.75      119.63     21.88 o 
  -2  11  11      578.58      684.90     56.71 o 
  -1  11  11       81.68      115.84     19.99 o 
   0  11  11      201.96      208.80     25.48 o 
   1  11  11       46.41       40.31     17.84 o 
   2  11  11      532.10      516.61     41.76 o 
   3  11  11      454.72      397.92     47.01 o 
   4  11  11      292.06      230.55     43.89 o 
  -5  12  11       17.89       13.00     36.96 o 
  -4  12  11       46.59      100.09     26.23 o 
  -3  12  11       50.84       81.47     22.04 o 
  -2  12  11      443.03      517.61     37.25 o 
  -1  12  11      250.90      301.91     28.29 o 
   0  12  11        2.92       18.33     17.50 o 
   1  12  11      237.00      249.94     34.87 o 
   2  12  11        1.25        0.32     22.07 o 
   3  12  11      385.49      387.72     50.30 o 
   4  12  11       43.85       21.60     33.59 o 
  -4  13  11       78.08      149.51     29.53 o 
  -3  13  11       49.40       69.77     23.86 o 
  -2  13  11      110.77       73.62     21.37 o 
  -1  13  11      914.27      854.71     46.69 o 
   0  13  11      498.57      452.55     41.66 o 
   1  13  11      628.41      543.59     45.56 o 
   2  13  11      125.18      232.02     50.58 o 
   3  13  11       69.45       95.84     62.79 o 
  -4  14  11       76.46       64.67     26.74 o 
  -3  14  11        4.40       44.16     19.94 o 
  -2  14  11       45.91       67.53     22.44 o 
  -1  14  11       10.05       63.65     23.73 o 
   0  14  11        1.50       53.67     23.95 o 
   1  14  11        7.81       20.25     24.13 o 
   2  14  11       31.65      117.59     47.19 o 
   3  14  11      111.89       55.26     78.25 o 
  -4  15  11      459.51      467.05     50.36 o 
  -3  15  11        5.18       52.38     25.92 o 
  -2  15  11        0.82       26.78     21.26 o 
  -1  15  11      152.41      189.74     31.55 o 
   0  15  11       11.84       70.37     28.39 o 
   1  15  11      111.67      138.10     32.75 o 
   2  15  11       28.94       91.87     84.67 o 
  -3  16  11       27.72       54.44     30.64 o 
  -2  16  11        9.93       62.03     26.30 o 
  -1  16  11        5.67       43.56     22.60 o 
   0  16  11      202.79      240.33     34.06 o 
   1  16  11        5.40       64.85     40.95 o 
   2  16  11        0.20       77.42     53.62 o 
  -2  17  11        5.80       33.39     29.00 o 
  -1  17  11       25.69       64.83     25.26 o 
   0  17  11       13.38      127.62     59.42 o 
   1  17  11      205.58      247.23     41.86 o 
  -1  18  11       27.72       93.22     36.88 o 
   0  18  11       99.59      186.08     40.05 o 
  -6   0  12      162.23      223.33     48.30 o 
  -5   0  12        4.09       15.51     29.31 o 
  -4   0  12     4503.29     4253.60    187.16 o 
  -3   0  12     2949.04     2761.62     91.38 o 
  -2   0  12     1477.60     1409.47     58.85 o 
  -1   0  12     1934.93     1861.41     78.06 o 
   0   0  12     1596.75     1636.65     72.07 o 
   1   0  12      577.34      635.48     50.13 o 
   2   0  12     1154.76     1220.66     81.62 o 
   3   0  12     1038.25     1018.29     79.81 o 
   4   0  12       19.95       18.15     29.11 o 
   5   0  12       14.17       11.02     56.09 o 
  -6   1  12       44.13      155.41     57.77 o 
  -5   1  12      135.35      135.47     24.39 o 
  -4   1  12      497.96      467.33     30.23 o 
  -3   1  12     1019.26     1042.38     33.13 o 
  -2   1  12      236.84      328.96     23.76 o 
  -1   1  12       16.48       11.56     11.71 o 
   0   1  12      473.28      557.98     31.86 o 
   1   1  12       57.82       95.49     18.56 o 
   2   1  12       62.75       97.51     22.94 o 
   3   1  12      405.59      441.20     43.20 o 
   4   1  12       52.73       47.36     21.62 o 
   5   1  12       18.70        4.98     31.00 o 
  -6   2  12        0.14       46.59     32.10 o 
  -5   2  12      328.47      298.65     32.58 o 
  -4   2  12       86.36      104.04     18.09 o 
  -3   2  12      877.65      796.36     29.23 o 
  -2   2  12     4550.99     4505.04     91.29 o 
  -1   2  12      704.27      786.87     27.54 o 
   0   2  12      295.79      339.90     25.23 o 
   1   2  12     1045.70     1042.78     33.38 o 
   2   2  12       60.01       78.17     17.94 o 
   3   2  12     1933.54     1747.11     76.31 o 
   4   2  12      337.21      356.04     41.29 o 
   5   2  12      337.20      441.55     48.99 o 
  -6   3  12        4.39       57.00     36.52 o 
  -5   3  12       38.77       62.09     25.82 o 
  -4   3  12      113.05      141.25     19.57 o 
  -3   3  12      168.84      169.20     18.84 o 
  -2   3  12       21.66       50.46     10.83 o 
  -1   3  12      301.53      383.93     29.71 o 
   0   3  12      308.76      341.93     20.07 o 
   1   3  12       36.16       58.83     13.03 o 
   2   3  12      297.17      311.14     28.35 o 
   3   3  12       28.20       41.75     21.13 o 
   4   3  12        0.04       24.53     19.97 o 
   5   3  12        0.03       60.99     26.79 o 
  -6   4  12       38.49      126.16     57.02 o 
  -5   4  12      287.85      293.01     38.32 o 
  -4   4  12       38.09       70.41     18.38 o 
  -3   4  12       65.80       78.57     14.54 o 
  -2   4  12        2.28       -9.43      9.04 o 
  -1   4  12      558.96      624.16     25.72 o 
   0   4  12      302.82      341.63     22.39 o 
   1   4  12      795.38      779.30     33.61 o 
   2   4  12       81.30      114.89     19.24 o 
   3   4  12       33.00       39.62     18.19 o 
   4   4  12      733.50      678.73     55.81 o 
   5   4  12       76.14       48.05     27.75 o 
  -6   5  12       12.78       87.78     44.46 o 
  -5   5  12       63.35      123.42     34.55 o 
  -4   5  12       71.26       63.89     18.85 o 
  -3   5  12      438.65      435.94     29.58 o 
  -2   5  12        7.56        7.32     10.92 o 
  -1   5  12      107.21      165.16     19.35 o 
   0   5  12        2.24       20.93     10.95 o 
   1   5  12        0.95       -8.94     10.93 o 
   2   5  12      101.19       87.96     18.93 o 
   3   5  12        7.05       12.11     19.19 o 
   4   5  12       12.55       35.62     36.71 o 
   5   5  12       47.05       38.27     28.19 o 
  -6   6  12        5.76       36.57     40.67 o 
  -5   6  12        0.50       23.63     28.71 o 
  -4   6  12      264.08      299.11     27.48 o 
  -3   6  12     1149.09     1156.93     43.01 o 
  -2   6  12      284.65      329.88     22.84 o 
  -1   6  12      110.78      129.79     15.71 o 
   0   6  12      526.47      458.45     24.90 o 
   1   6  12      255.52      302.65     27.15 o 
   2   6  12       80.69      101.77     19.62 o 
   3   6  12      634.03      650.06     51.65 o 
   4   6  12        5.29       11.80     23.03 o 
  -6   7  12       46.92       51.69     33.48 o 
  -5   7  12       15.69       62.56     24.03 o 
  -4   7  12       80.95       75.45     19.35 o 
  -3   7  12      113.00      106.37     24.55 o 
  -2   7  12       70.37      101.01     17.74 o 
  -1   7  12      327.15      341.35     25.30 o 
   0   7  12      302.72      311.05     22.05 o 
   1   7  12       11.76       18.48     11.96 o 
   2   7  12      914.53      711.21     39.09 o 
   3   7  12        0.92      -11.15     16.07 o 
   4   7  12        0.08       19.05     35.66 o 
  -5   8  12     1126.68      964.32     72.16 o 
  -4   8  12      594.53      543.39     38.49 o 
  -3   8  12      415.17      392.35     30.61 o 
  -2   8  12      509.61      469.36     36.25 o 
  -1   8  12       48.33       56.71     17.23 o 
   0   8  12      319.10      299.24     21.92 o 
   1   8  12     1033.44      948.32     37.20 o 
   2   8  12      253.65      200.41     26.91 o 
   3   8  12       96.61      149.03     25.31 o 
   4   8  12       38.93       93.73     32.54 o 
  -5   9  12      181.95      199.12     53.37 o 
  -4   9  12       90.59       91.79     22.73 o 
  -3   9  12      194.59      206.69     24.48 o 
  -2   9  12       33.11       24.46     16.58 o 
  -1   9  12       87.55      131.41     22.53 o 
   0   9  12       15.34       35.31     15.79 o 
   1   9  12       35.76       45.65     16.21 o 
   2   9  12      649.11      671.01     42.12 o 
   3   9  12      127.09      155.05     51.18 o 
   4   9  12       74.88      150.19     33.80 o 
  -5  10  12      170.30      164.40     38.77 o 
  -4  10  12        4.11       16.60     19.78 o 
  -3  10  12        5.93       20.19     19.05 o 
  -2  10  12      646.35      628.75     60.39 o 
  -1  10  12        0.55       25.75     17.10 o 
   0  10  12     3215.99     2954.75    142.95 o 
   1  10  12      151.93      183.92     22.24 o 
   2  10  12      109.17      125.04     23.18 o 
   3  10  12      363.43      376.79     40.20 o 
   4  10  12       84.94      119.52     46.55 o 
  -5  11  12       11.41       46.47     54.09 o 
  -4  11  12       13.62       43.63     28.63 o 
  -3  11  12      160.25      140.26     25.86 o 
  -2  11  12      209.82      252.29     29.27 o 
  -1  11  12      728.78      722.16     52.59 o 
   0  11  12      132.79      154.63     24.35 o 
   1  11  12        6.31       38.34     18.72 o 
   2  11  12      225.28      251.25     45.19 o 
   3  11  12       33.19       32.27     23.92 o 
   4  11  12        2.61       30.85     31.34 o 
  -5  12  12      226.86      179.36     76.58 o 
  -4  12  12       38.30      126.50     28.77 o 
  -3  12  12        0.51       21.51     18.61 o 
  -2  12  12        0.27       16.50     23.82 o 
  -1  12  12      187.73      205.08     28.17 o 
   0  12  12      632.08      635.05     43.74 o 
   1  12  12     1432.63     1214.64     69.97 o 
   2  12  12       23.60       42.18     28.17 o 
   3  12  12       66.33       27.97     30.61 o 
  -4  13  12        0.31       38.91     27.39 o 
  -3  13  12       63.22       93.40     25.88 o 
  -2  13  12       20.74       95.27     31.86 o 
  -1  13  12       38.61       78.61     21.06 o 
   0  13  12       52.19       66.47     23.62 o 
   1  13  12       30.62       68.07     24.22 o 
   2  13  12       65.05      158.88     38.71 o 
   3  13  12        3.23       31.69     43.20 o 
  -4  14  12        1.30       23.88     23.33 o 
  -3  14  12       35.80      110.08     26.55 o 
  -2  14  12      293.83      265.56     34.48 o 
  -1  14  12      105.11      126.39     25.21 o 
   0  14  12      145.50      192.53     30.66 o 
   1  14  12      468.48      533.04     45.96 o 
   2  14  12        2.88       -5.75     46.51 o 
   3  14  12      105.61      179.20     85.63 o 
  -3  15  12       12.21       61.91     26.35 o 
  -2  15  12      116.64      107.03     26.47 o 
  -1  15  12      226.72      227.97     31.91 o 
   0  15  12       11.59       32.51     22.35 o 
   1  15  12       58.10       92.58     28.23 o 
   2  15  12        0.11      159.23     62.10 o 
  -3  16  12       66.19      110.44     31.37 o 
  -2  16  12      113.00      146.60     29.89 o 
  -1  16  12       25.54       78.49     28.25 o 
   0  16  12      239.19      267.67     37.99 o 
   1  16  12        3.50       63.19     45.40 o 
   2  16  12       17.48       99.04     56.36 o 
  -2  17  12       39.97       40.01     29.15 o 
  -1  17  12      146.80      176.03     34.39 o 
   0  17  12       36.23       54.49     32.23 o 
   1  17  12      104.72      102.84     35.54 o 
  -6   1  13      163.91      183.99     61.75 o 
  -5   1  13      297.56      243.20     50.59 o 
  -4   1  13       60.40       86.74     20.12 o 
  -3   1  13      679.34      706.49     28.08 o 
  -2   1  13     3957.29     3648.68    119.66 o 
  -1   1  13      288.37      272.13     23.95 o 
   0   1  13     2879.76     2862.39     77.57 o 
   1   1  13        9.19       11.91     12.73 o 
   2   1  13      727.39      767.44     51.10 o 
   3   1  13      424.10      477.46     46.41 o 
   4   1  13      163.05      175.47     30.94 o 
   5   1  13      718.66      824.84     69.62 o 
  -6   2  13       14.01       53.05     42.23 o 
  -5   2  13       46.29       66.69     24.49 o 
  -4   2  13        0.29       14.80     13.80 o 
  -3   2  13      331.28      366.71     33.07 o 
  -2   2  13      577.86      604.12     32.59 o 
  -1   2  13       22.81       42.13     13.30 o 
   0   2  13        6.26        9.27     12.11 o 
   1   2  13      139.93      143.02     18.79 o 
   2   2  13     1766.77     1692.03     71.43 o 
   3   2  13      370.75      333.46     39.27 o 
   4   2  13       47.11       70.66     26.77 o 
   5   2  13        4.76       47.06     30.41 o 
  -6   3  13      119.93      148.91     42.37 o 
  -5   3  13      708.45      644.51     67.33 o 
  -4   3  13       11.42       44.43     20.82 o 
  -3   3  13      856.11      871.64     38.67 o 
  -2   3  13        1.21       -0.94     10.74 o 
  -1   3  13       12.07       33.18     13.10 o 
   0   3  13       61.97       78.23     15.62 o 
   1   3  13      420.50      464.52     30.51 o 
   2   3  13     4153.62     3668.57    143.84 o 
   3   3  13      467.67      420.74     46.80 o 
   4   3  13       13.23       16.69     23.49 o 
   5   3  13      195.79      159.35     35.39 o 
  -6   4  13       20.95       59.79     41.68 o 
  -5   4  13       54.88       52.98     26.71 o 
  -4   4  13      207.45      250.43     26.69 o 
  -3   4  13      874.30      850.04     37.60 o 
  -2   4  13       58.03       74.63     16.15 o 
  -1   4  13      146.66      145.58     18.62 o 
   0   4  13      637.42      657.48     32.44 o 
   1   4  13       24.98       36.59     14.39 o 
   2   4  13       36.14       46.27     21.35 o 
   3   4  13        4.54       -2.36     20.38 o 
   4   4  13       42.91       67.90     26.16 o 
  -6   5  13      240.01      178.31     39.28 o 
  -5   5  13      484.87      474.64     56.01 o 
  -4   5  13       48.66       90.30     22.69 o 
  -3   5  13     1647.07     1546.50     61.60 o 
  -2   5  13      199.11      229.85     22.35 o 
  -1   5  13      518.74      484.12     25.02 o 
   0   5  13      537.67      569.24     32.34 o 
   1   5  13       99.19      111.33     18.18 o 
   2   5  13      699.32      594.13     50.04 o 
   3   5  13      212.22      212.64     32.06 o 
   4   5  13       81.46      113.38     28.72 o 
  -6   6  13       93.45      136.10     40.49 o 
  -5   6  13      180.17      168.13     37.31 o 
  -4   6  13        2.70       -0.82     18.14 o 
  -3   6  13       72.71       81.81     19.66 o 
  -2   6  13       19.09       20.83     14.48 o 
  -1   6  13      688.15      667.49     28.62 o 
   0   6  13      930.85      954.78     33.65 o 
   1   6  13      837.11      759.41     35.73 o 
   2   6  13        7.60       28.11     17.19 o 
   3   6  13       38.08       39.95     21.39 o 
   4   6  13        0.27       56.41     24.97 o 
  -6   7  13      175.39      142.25     51.79 o 
  -5   7  13        4.67       45.54     29.56 o 
  -4   7  13       96.39      125.25     24.58 o 
  -3   7  13      244.53      257.01     27.94 o 
  -2   7  13      535.29      635.59     39.22 o 
  -1   7  13     1555.40     1387.66     46.55 o 
   0   7  13      320.89      328.42     23.03 o 
   1   7  13       16.20       47.51     13.70 o 
   2   7  13        7.28        2.29     18.67 o 
   3   7  13      175.12      137.33     32.03 o 
   4   7  13       15.55       40.05     24.01 o 
  -5   8  13        5.96       34.71     27.75 o 
  -4   8  13      292.17      252.18     31.33 o 
  -3   8  13       96.42       99.62     22.43 o 
  -2   8  13      142.96      148.49     22.80 o 
  -1   8  13      578.03      589.21     38.99 o 
   0   8  13     1045.84      978.53     39.41 o 
   1   8  13     1404.42     1253.73     41.98 o 
   2   8  13       82.74       59.66     22.75 o 
   3   8  13        2.32       52.69     24.65 o 
   4   8  13      140.83      162.08     38.45 o 
  -5   9  13       32.53       50.27     31.69 o 
  -4   9  13       91.44       99.64     31.63 o 
  -3   9  13       57.62       66.08     19.99 o 
  -2   9  13      373.18      349.78     33.88 o 
  -1   9  13      629.85      541.92     38.62 o 
   0   9  13      171.09      171.53     29.55 o 
   1   9  13      423.96      430.05     28.30 o 
   2   9  13     1114.78     1025.93     49.06 o 
   3   9  13      256.17      254.52     39.90 o 
   4   9  13       31.73       96.03     40.88 o 
  -5  10  13       62.59       73.90     29.77 o 
  -4  10  13      138.15      201.43     27.17 o 
  -3  10  13       49.51       41.52     20.66 o 
  -2  10  13       25.89       70.62     19.54 o 
  -1  10  13       79.57       82.90     21.04 o 
   0  10  13      605.69      647.77     42.18 o 
   1  10  13       27.03       34.46     14.14 o 
   2  10  13       17.60       43.08     20.55 o 
   3  10  13        1.32        5.49     25.37 o 
   4  10  13       61.52       55.14     49.79 o 
  -5  11  13      185.95      172.60     40.01 o 
  -4  11  13       19.61       63.59     24.59 o 
  -3  11  13      756.13      713.04     49.64 o 
  -2  11  13      298.41      304.26     32.58 o 
  -1  11  13      211.92      259.56     28.73 o 
   0  11  13     1094.50     1090.43     67.17 o 
   1  11  13      255.90      254.82     29.61 o 
   2  11  13       65.71       75.69     25.41 o 
   3  11  13      211.81      250.91     41.15 o 
  -4  12  13        0.08       93.73     25.54 o 
  -3  12  13        0.00       16.47     31.24 o 
  -2  12  13      313.76      262.04     31.55 o 
  -1  12  13      419.66      441.26     38.14 o 
   0  12  13       49.06       38.42     19.25 o 
   1  12  13       13.03       18.85     21.04 o 
   2  12  13        1.56      101.32     37.35 o 
   3  12  13       27.44       21.55     36.93 o 
  -4  13  13        1.16       81.72     40.88 o 
  -3  13  13      116.42      108.41     27.33 o 
  -2  13  13       26.73       51.44     27.03 o 
  -1  13  13       54.96       55.65     36.51 o 
   0  13  13       34.74       60.38     23.46 o 
   1  13  13        0.31       44.73     23.34 o 
   2  13  13       26.70       77.77     35.22 o 
   3  13  13      254.15      254.98    105.60 o 
  -4  14  13      217.26      213.96     46.92 o 
  -3  14  13        0.00       23.61     21.43 o 
  -2  14  13       21.40       71.45     22.03 o 
  -1  14  13       32.43       52.89     21.67 o 
   0  14  13        0.18       44.38     21.70 o 
   1  14  13      227.62      221.49     32.35 o 
   2  14  13      108.51      100.41     64.02 o 
  -3  15  13      121.60      241.89     43.25 o 
  -2  15  13        4.83       53.65     23.94 o 
  -1  15  13      307.09      295.37     37.01 o 
   0  15  13      536.98      485.18     46.91 o 
   1  15  13        0.81       14.22     33.64 o 
   2  15  13        0.23       80.98     53.90 o 
  -2  16  13       77.61      148.71     44.07 o 
  -1  16  13        2.56       44.36     25.34 o 
   0  16  13        1.63       29.17     28.01 o 
   1  16  13       14.06       78.31     38.03 o 
  -1  17  13       49.81      142.76     30.47 o 
   0  17  13       26.22       60.77     29.88 o 
  -6   0  14      266.53      189.59     80.43 o 
  -5   0  14      931.83      786.01    120.10 o 
  -4   0  14      143.50       61.35     51.30 o 
  -3   0  14       17.72       32.78     20.91 o 
  -2   0  14       90.67      139.53     29.92 o 
  -1   0  14      165.09      202.57     31.59 o 
   0   0  14      709.00      647.90     50.15 o 
   1   0  14     1027.53     1132.30     61.67 o 
   2   0  14     5116.73     4736.00    214.75 o 
   3   0  14      112.72      122.29     56.09 o 
   4   0  14       42.42       72.10     55.54 o 
  -6   1  14        4.05       62.17     45.28 o 
  -5   1  14       21.19       22.10     28.19 o 
  -4   1  14      255.96      250.05     35.68 o 
  -3   1  14     1041.86      948.95     39.16 o 
  -2   1  14        7.28       11.29     12.95 o 
  -1   1  14       88.42      102.68     17.64 o 
   0   1  14        1.00        9.13     14.18 o 
   1   1  14        2.60       19.07     14.01 o 
   2   1  14     1795.60     1722.25     74.09 o 
   3   1  14      329.86      290.90     37.66 o 
   4   1  14       14.52       16.46     24.51 o 
  -6   2  14       76.48      107.94     47.88 o 
  -5   2  14       35.20       81.63     29.88 o 
  -4   2  14      732.75      710.10     39.98 o 
  -3   2  14     1652.59     1492.84     56.91 o 
  -2   2  14     1393.32     1218.78     43.95 o 
  -1   2  14      254.81      296.37     25.63 o 
   0   2  14     4110.59     4104.34    124.55 o 
   1   2  14     1432.00     1322.39     46.65 o 
   2   2  14      503.20      518.72     45.34 o 
   3   2  14       53.56       68.18     25.08 o 
   4   2  14       48.74       33.55     23.13 o 
  -6   3  14       14.49        2.01     49.25 o 
  -5   3  14        9.29       26.15     27.96 o 
  -4   3  14      140.55      152.19     21.92 o 
  -3   3  14      425.14      394.05     34.46 o 
  -2   3  14      987.98      856.97     36.33 o 
  -1   3  14       15.84       28.65     14.82 o 
   0   3  14      345.50      392.75     35.95 o 
   1   3  14      399.19      422.70     31.73 o 
   2   3  14        1.39        6.70     18.44 o 
   3   3  14       28.14       54.42     23.46 o 
   4   3  14       16.03       40.06     25.80 o 
  -6   4  14      236.46      379.19    100.41 o 
  -5   4  14       12.21       32.96     29.19 o 
  -4   4  14      126.86      178.05     25.88 o 
  -3   4  14     3640.08     3261.55     88.53 o 
  -2   4  14      166.38      188.69     35.85 o 
  -1   4  14     1158.40     1099.38     40.81 o 
   0   4  14      248.89      245.96     27.24 o 
   1   4  14      489.63      457.13     31.86 o 
   2   4  14      765.43      720.14     53.79 o 
   3   4  14       15.40       30.19     21.32 o 
   4   4  14      459.26      532.51     52.11 o 
  -6   5  14        4.80      104.26     54.11 o 
  -5   5  14       10.75       86.53     31.31 o 
  -4   5  14       58.32       74.81     26.03 o 
  -3   5  14      735.74      746.27     57.94 o 
  -2   5  14        0.69       27.26     16.14 o 
  -1   5  14       30.53       47.88     15.41 o 
   0   5  14      414.00      454.41     30.75 o 
   1   5  14      281.84      327.56     27.08 o 
   2   5  14      266.96      218.54     31.86 o 
   3   5  14       15.67       49.98     23.28 o 
   4   5  14       76.84       67.46     30.33 o 
  -6   6  14      466.43      587.70     83.45 o 
  -5   6  14      191.26      202.27     41.51 o 
  -4   6  14      472.27      526.62     41.14 o 
  -3   6  14        0.28       21.69     16.70 o 
  -2   6  14      176.40      211.69     29.26 o 
  -1   6  14      945.39      885.84     42.24 o 
   0   6  14      375.98      402.70     29.55 o 
   1   6  14      558.97      587.05     34.21 o 
   2   6  14      782.21      711.91     61.80 o 
   3   6  14       14.46       16.59     21.95 o 
   4   6  14      166.02      255.20     38.62 o 
  -5   7  14      343.40      307.32     46.60 o 
  -4   7  14       46.64      105.02     22.32 o 
  -3   7  14       81.65      105.56     26.40 o 
  -2   7  14      467.16      425.38     34.59 o 
  -1   7  14      303.45      331.00     30.11 o 
   0   7  14       17.32       15.07     14.12 o 
   1   7  14      175.95      178.99     25.23 o 
   2   7  14        2.69       17.04     19.31 o 
   3   7  14       41.01       57.96     24.41 o 
   4   7  14       12.89       19.08     26.11 o 
  -5   8  14       42.32       99.14     33.01 o 
  -4   8  14      278.01      300.33     32.74 o 
  -3   8  14      121.79      129.14     23.58 o 
  -2   8  14       40.82       42.41     18.39 o 
  -1   8  14      520.36      494.06     42.35 o 
   0   8  14      281.46      259.85     27.65 o 
   1   8  14      405.31      379.04     30.54 o 
   2   8  14       44.63       47.88     22.55 o 
   3   8  14       62.27      105.45     28.12 o 
   4   8  14      250.75      232.33     43.84 o 
  -5   9  14      236.64      163.06     40.46 o 
  -4   9  14       56.13      110.45     25.46 o 
  -3   9  14       43.55       37.52     20.95 o 
  -2   9  14     1065.25      876.87     46.48 o 
  -1   9  14      277.69      333.09     34.73 o 
   0   9  14      291.05      336.09     36.47 o 
   1   9  14      105.64      102.58     20.13 o 
   2   9  14       35.47       45.93     23.22 o 
   3   9  14      250.37      289.11     52.01 o 
   4   9  14        2.11       10.47     39.64 o 
  -5  10  14       21.87       81.59     37.52 o 
  -4  10  14      182.31      173.24     30.31 o 
  -3  10  14       13.04       63.47     21.55 o 
  -2  10  14      335.95      411.49     36.37 o 
  -1  10  14     1233.94     1197.12     79.73 o 
   0  10  14      690.08      596.27     48.51 o 
   1  10  14      156.72      199.92     31.58 o 
   2  10  14        0.12       41.62     22.54 o 
   3  10  14      116.41      159.33     36.84 o 
  -5  11  14       62.84      115.56     52.79 o 
  -4  11  14        7.96       81.74     26.04 o 
  -3  11  14       90.34      137.90     26.76 o 
  -2  11  14      257.07      301.99     32.14 o 
  -1  11  14      123.54      105.81     23.12 o 
   0  11  14      122.96      129.06     27.59 o 
   1  11  14      606.45      639.55     69.34 o 
   2  11  14      147.60      180.77     36.37 o 
   3  11  14       15.34       32.11     30.24 o 
  -4  12  14      185.85      236.36     32.84 o 
  -3  12  14      149.01      235.11     31.77 o 
  -2  12  14        6.18       27.64     20.01 o 
  -1  12  14     1005.09      901.33     69.39 o 
   0  12  14      440.34      482.72     49.35 o 
   1  12  14        6.18       46.54     27.61 o 
   2  12  14      160.02      160.32     53.35 o 
   3  12  14       30.94      109.78     46.65 o 
  -4  13  14        6.07       50.34     36.33 o 
  -3  13  14      203.67      269.44     34.76 o 
  -2  13  14      215.17      226.64     31.44 o 
  -1  13  14      108.21      115.33     24.81 o 
   0  13  14      382.03      368.59     37.00 o 
   1  13  14       25.11       61.61     28.24 o 
   2  13  14       92.77      149.10     62.38 o 
  -3  14  14      225.74      310.64     37.25 o 
  -2  14  14       54.80       79.76     26.74 o 
  -1  14  14      132.11      143.30     35.46 o 
   0  14  14      906.64      865.29     57.99 o 
   1  14  14       80.06       79.13     32.76 o 
  -3  15  14       25.73      124.27     30.36 o 
  -2  15  14      181.98      227.85     32.27 o 
  -1  15  14        0.08       24.14     23.00 o 
   0  15  14      102.52      160.09     38.24 o 
   1  15  14      108.54      142.09     37.54 o 
  -2  16  14        0.12       49.77     30.37 o 
  -1  16  14      157.34      225.09     35.44 o 
   0  16  14       32.58       94.33     28.87 o 
   1  16  14       23.11      104.40     50.68 o 
  -6   1  15      177.31      182.21     85.09 o 
  -5   1  15      260.09      260.39     37.94 o 
  -4   1  15      405.32      357.03     35.20 o 
  -3   1  15      318.40      348.24     28.77 o 
  -2   1  15     2416.50     2275.72     86.10 o 
  -1   1  15      574.07      595.90     34.23 o 
   0   1  15      182.29      212.03     21.95 o 
   1   1  15     1315.91     1340.58     48.50 o 
   2   1  15      835.34      732.08     55.40 o 
   3   1  15      600.05      618.61     53.46 o 
   4   1  15       62.21       87.40     29.67 o 
  -6   2  15        3.50       25.17     65.66 o 
  -5   2  15        6.32       18.24     31.24 o 
  -4   2  15       13.85       31.60     18.80 o 
  -3   2  15     1490.86     1427.74     61.08 o 
  -2   2  15       58.96       73.75     16.55 o 
  -1   2  15      571.96      532.68     32.71 o 
   0   2  15      280.46      320.15     27.86 o 
   1   2  15        2.46       18.81     15.57 o 
   2   2  15        5.11       -5.40     16.58 o 
   3   2  15        5.21       12.09     20.78 o 
   4   2  15       41.47       67.41     27.69 o 
  -6   3  15      338.33      475.77    105.33 o 
  -5   3  15        2.55        2.50     27.88 o 
  -4   3  15      300.44      315.08     33.34 o 
  -3   3  15       10.13       30.26     16.88 o 
  -2   3  15      950.08      872.13     45.07 o 
  -1   3  15      785.39      704.17     33.76 o 
   0   3  15      162.03      148.07     20.45 o 
   1   3  15     1617.51     1539.31     53.25 o 
   2   3  15       62.45       77.63     24.18 o 
   3   3  15       97.25       63.32     23.98 o 
   4   3  15      483.28      396.20     46.72 o 
  -6   4  15        8.65        0.82     65.11 o 
  -5   4  15        0.43       -7.51     23.06 o 
  -4   4  15        3.95       -0.73     20.21 o 
  -3   4  15      224.60      199.40     26.14 o 
  -2   4  15        5.28       20.21     16.43 o 
  -1   4  15       51.43       47.35     15.56 o 
   0   4  15       83.27      110.10     25.14 o 
   1   4  15      491.44      506.88     34.40 o 
   2   4  15       34.54       73.16     22.57 o 
   3   4  15       12.74       29.96     22.71 o 
   4   4  15        0.38       91.40     32.67 o 
  -6   5  15       21.90      -29.82     64.57 o 
  -5   5  15      224.89      216.47     32.29 o 
  -4   5  15       68.29       85.95     24.70 o 
  -3   5  15       15.09      -11.19     16.74 o 
  -2   5  15      194.84      206.99     26.31 o 
  -1   5  15      716.93      771.54     43.33 o 
   0   5  15        0.16       25.38     14.07 o 
   1   5  15       85.01      120.33     19.88 o 
   2   5  15      282.45      270.83     35.65 o 
   3   5  15      396.22      312.98     40.04 o 
   4   5  15       50.76       44.09     27.73 o 
  -5   6  15        2.23       39.23     24.93 o 
  -4   6  15       19.15       27.83     21.15 o 
  -3   6  15      467.92      485.93     63.26 o 
  -2   6  15      196.73      198.50     29.58 o 
  -1   6  15        5.40       15.67     15.66 o 
   0   6  15       22.25       14.61     13.52 o 
   1   6  15      147.29      166.06     21.84 o 
   2   6  15      190.41      154.45     33.01 o 
   3   6  15      184.78      197.80     42.81 o 
   4   6  15        0.11       63.39     29.46 o 
  -5   7  15       51.56      101.10     57.62 o 
  -4   7  15      510.22      543.35     49.26 o 
  -3   7  15      357.58      323.14     60.06 o 
  -2   7  15     1752.18     1516.57     68.23 o 
  -1   7  15      184.75      200.22     25.01 o 
   0   7  15      348.37      312.48     27.14 o 
   1   7  15      394.53      403.69     30.86 o 
   2   7  15      296.71      282.19     38.50 o 
   3   7  15      166.44      192.59     32.47 o 
   4   7  15      176.31      187.23     38.41 o 
  -5   8  15       13.41       -5.39     24.59 o 
  -4   8  15       79.33       97.09     28.13 o 
  -3   8  15      983.32      885.62     68.83 o 
  -2   8  15       88.46       73.81     23.50 o 
  -1   8  15       21.67       18.72     17.43 o 
   0   8  15      178.47      177.07     25.15 o 
   1   8  15        2.38       35.89     15.68 o 
   2   8  15        6.87       31.11     20.70 o 
   3   8  15       24.14       65.80     27.37 o 
   4   8  15        5.24       23.55     34.04 o 
  -5   9  15      154.03      119.56     42.19 o 
  -4   9  15      379.69      392.55     44.68 o 
  -3   9  15        0.46        1.46     18.70 o 
  -2   9  15      303.60      367.96     39.28 o 
  -1   9  15       45.76       27.36     20.73 o 
   0   9  15      171.64      124.30     37.07 o 
   1   9  15     1121.74      989.37     46.24 o 
   2   9  15       90.93       87.69     26.78 o 
   3   9  15      210.70      251.08     38.49 o 
  -5  10  15       23.07       87.81     38.81 o 
  -4  10  15        2.44       28.77     28.59 o 
  -3  10  15       63.90       25.45     22.57 o 
  -2  10  15       19.79       30.44     21.27 o 
  -1  10  15       32.16       58.92     22.60 o 
   0  10  15      156.59      178.63     30.76 o 
   1  10  15       13.79       61.36     26.43 o 
   2  10  15      276.15      228.19     34.82 o 
   3  10  15      213.43      174.06     39.53 o 
  -4  11  15      435.42      360.91     44.28 o 
  -3  11  15      136.24      132.25     30.93 o 
  -2  11  15       37.03       45.55     21.95 o 
  -1  11  15      704.09      639.55     66.18 o 
   0  11  15      537.30      539.70     64.49 o 
   1  11  15      307.81      340.74     40.57 o 
   2  11  15      127.38      128.86     56.36 o 
   3  11  15       82.88       98.82     62.15 o 
  -4  12  15       11.25       53.06     31.06 o 
  -3  12  15      179.27      241.10     46.50 o 
  -2  12  15        1.36       13.87     30.92 o 
  -1  12  15      125.80      167.41     32.97 o 
   0  12  15      622.82      574.45     50.74 o 
   1  12  15        5.72       68.41     31.39 o 
   2  12  15       11.93        9.03     41.04 o 
  -4  13  15      140.15      192.17     41.54 o 
  -3  13  15      132.59      213.36     38.58 o 
  -2  13  15       56.62      102.28     30.87 o 
  -1  13  15      200.89      232.71     35.65 o 
   0  13  15        6.97       18.07     30.52 o 
   1  13  15       64.88      104.38     35.95 o 
   2  13  15      103.43       84.54     48.15 o 
  -3  14  15       86.92      170.72     36.27 o 
  -2  14  15       84.90       89.64     27.64 o 
  -1  14  15        6.11       52.39     23.71 o 
   0  14  15        0.16       85.42     33.42 o 
   1  14  15       77.58      153.64     42.02 o 
  -3  15  15        3.41      -16.16     31.32 o 
  -2  15  15        7.67       20.15     27.99 o 
  -1  15  15        0.62       82.82     31.76 o 
   0  15  15       84.44      107.02     38.25 o 
   1  15  15       17.81       87.21     33.96 o 
  -2  16  15        0.02       44.59     45.69 o 
  -1  16  15       93.39      158.21     40.81 o 
   0  16  15      307.55      284.90     53.29 o 
  -5   0  16      383.74      368.77    120.65 o 
  -4   0  16      218.08      238.52     48.74 o 
  -3   0  16     3643.54     3548.53    168.97 o 
  -2   0  16       12.64       64.53     35.41 o 
  -1   0  16     2345.57     2248.74    127.65 o 
   0   0  16      910.05      972.25     62.13 o 
   1   0  16     1818.54     1637.49     81.53 o 
   2   0  16     1574.20     1392.77    216.00 o 
   3   0  16      332.82      425.93     67.80 o 
   4   0  16      191.21      136.25     46.40 o 
  -6   1  16       20.32      110.53     75.24 o 
  -5   1  16        0.04       40.31     27.97 o 
  -4   1  16       32.57       11.54     23.81 o 
  -3   1  16       48.14       61.38     17.77 o 
  -2   1  16      761.73      770.43     43.87 o 
  -1   1  16      608.76      665.98     39.87 o 
   0   1  16       90.71      100.32     19.69 o 
   1   1  16       10.25       17.42     15.09 o 
   2   1  16       97.34      100.34     25.69 o 
   3   1  16      138.09      157.06     32.59 o 
   4   1  16       43.65      121.81     30.88 o 
  -6   2  16        8.60       71.68     67.03 o 
  -5   2  16       38.87      107.41     38.16 o 
  -4   2  16      929.37      916.43     50.98 o 
  -3   2  16      425.28      469.89     38.48 o 
  -2   2  16     1007.73      982.22     65.38 o 
  -1   2  16       51.77       82.62     17.46 o 
   0   2  16      195.13      235.29     24.96 o 
   1   2  16      845.42      874.49     40.10 o 
   2   2  16        8.88        0.65     21.45 o 
   3   2  16       30.03       26.22     23.65 o 
   4   2  16        2.63       64.23     29.78 o 
  -6   3  16      153.14      137.61     76.06 o 
  -5   3  16       18.50       30.92     32.19 o 
  -4   3  16       26.44       70.20     22.79 o 
  -3   3  16       27.24       44.25     18.42 o 
  -2   3  16      357.95      393.39     31.99 o 
  -1   3  16       81.11      109.76     19.08 o 
   0   3  16      155.62      188.47     23.85 o 
   1   3  16       68.91       45.20     20.36 o 
   2   3  16      173.86      167.25     29.42 o 
   3   3  16      388.10      379.15     46.12 o 
   4   3  16      613.31      530.91     54.86 o 
  -5   4  16      140.78      129.04     49.58 o 
  -4   4  16       16.66       69.40     25.79 o 
  -3   4  16     1481.12     1371.62     57.50 o 
  -2   4  16      938.22      923.83     46.56 o 
  -1   4  16       30.13       24.69     14.56 o 
   0   4  16      730.49      674.82     38.26 o 
   1   4  16      431.26      465.81     51.90 o 
   2   4  16       80.74       65.40     26.93 o 
   3   4  16      435.82      423.08     45.41 o 
   4   4  16       16.58       34.17     26.90 o 
  -5   5  16       32.62       62.12     38.30 o 
  -4   5  16      266.12      327.33     40.79 o 
  -3   5  16      347.62      326.64     37.30 o 
  -2   5  16       21.61       12.08     17.28 o 
  -1   5  16       13.92        9.50     14.65 o 
   0   5  16        0.95       13.17     14.98 o 
   1   5  16      244.70      273.86     26.20 o 
   2   5  16      192.30      216.66     32.60 o 
   3   5  16       80.91       90.25     39.95 o 
   4   5  16       13.45       34.06     27.03 o 
  -5   6  16      500.85      480.00     56.94 o 
  -4   6  16       12.14       28.77     22.36 o 
  -3   6  16       10.01       44.31     21.70 o 
  -2   6  16      501.01      583.51     49.95 o 
  -1   6  16       95.28       72.42     19.66 o 
   0   6  16      914.36      864.80     40.57 o 
   1   6  16      153.91      192.07     23.66 o 
   2   6  16      378.41      347.99     39.45 o 
   3   6  16       11.76       27.56     23.36 o 
   4   6  16       44.71       33.15     35.72 o 
  -5   7  16      274.49      279.44     42.88 o 
  -4   7  16        0.06       30.83     22.50 o 
  -3   7  16      163.25      170.72     31.06 o 
  -2   7  16       11.82       12.94     19.01 o 
  -1   7  16      183.55      189.10     29.52 o 
   0   7  16      194.86      190.19     23.35 o 
   1   7  16      169.06      170.87     23.05 o 
   2   7  16      292.09      272.91     37.68 o 
   3   7  16       13.61       35.52     23.34 o 
  -5   8  16      259.60      243.89     37.71 o 
  -4   8  16       99.86      141.19     31.79 o 
  -3   8  16      230.45      271.51     46.56 o 
  -2   8  16       76.88       99.67     25.13 o 
  -1   8  16      730.38      813.22     54.56 o 
   0   8  16      608.75      582.98     41.38 o 
   1   8  16        4.63       28.21     16.26 o 
   2   8  16        2.25      -15.43     19.00 o 
   3   8  16      316.51      282.41     41.29 o 
  -5   9  16       90.73      276.59    116.45 o 
  -4   9  16       23.36       15.48     26.83 o 
  -3   9  16       71.06      100.09     27.35 o 
  -2   9  16        2.54       13.99     19.80 o 
  -1   9  16      962.90      802.66     64.82 o 
   0   9  16       42.80       33.10     22.75 o 
   1   9  16       62.10      105.36     23.21 o 
   2   9  16       93.89      108.63     27.08 o 
   3   9  16       22.34       61.92     27.97 o 
  -4  10  16      154.98      216.92     36.72 o 
  -3  10  16        0.05       -1.12     29.59 o 
  -2  10  16     1061.48      900.58     58.37 o 
  -1  10  16      279.32      258.13     34.20 o 
   0  10  16      127.19      144.62     30.10 o 
   1  10  16      387.93      366.93     41.78 o 
   2  10  16      338.30      299.75     41.02 o 
   3  10  16     1051.47      859.61    143.63 o 
  -4  11  16       17.36       74.39     37.59 o 
  -3  11  16        0.43        2.78     22.54 o 
  -2  11  16        2.15        3.97     20.14 o 
  -1  11  16       23.81       56.23     23.73 o 
   0  11  16        7.81       42.72     24.61 o 
   1  11  16       96.55      116.73     33.45 o 
   2  11  16      178.46      189.05     63.20 o 
  -4  12  16       45.18       74.08     42.02 o 
  -3  12  16       11.06       53.45     26.07 o 
  -2  12  16      193.32      188.52     33.74 o 
  -1  12  16       97.83       90.83     29.70 o 
   0  12  16      328.72      211.44     35.42 o 
   1  12  16      179.65      179.26     36.62 o 
   2  12  16       22.34      137.61     52.25 o 
  -3  13  16      127.37      144.98     33.85 o 
  -2  13  16       76.28      109.90     28.75 o 
  -1  13  16       10.51       25.20     24.63 o 
   0  13  16       33.68      116.12     30.99 o 
   1  13  16       62.33      111.87     56.36 o 
   2  13  16        4.58      134.33     61.56 o 
  -3  14  16        5.21       29.80     30.72 o 
  -2  14  16      186.64      143.94     33.10 o 
  -1  14  16        5.63       33.56     27.53 o 
   0  14  16       44.36       59.63     32.10 o 
   1  14  16        9.48       74.48     34.41 o 
  -2  15  16       18.13       72.24     30.96 o 
  -1  15  16      666.33      707.84     74.11 o 
   0  15  16       18.30        2.83     30.44 o 
  -5   1  17       26.44        1.27     26.10 o 
  -4   1  17        1.90       21.42     24.57 o 
  -3   1  17     1447.78     1232.02     87.39 o 
  -2   1  17      970.28      935.10     40.44 o 
  -1   1  17      900.83      808.23     38.92 o 
   0   1  17      248.83      291.42     28.15 o 
   1   1  17     1277.54     1191.31     47.59 o 
   2   1  17      464.28      484.46     67.07 o 
   3   1  17      238.58      218.84     35.97 o 
   4   1  17       13.55       25.87     33.49 o 
  -5   2  17       90.14      115.52     37.54 o 
  -4   2  17      135.68      130.01     26.20 o 
  -3   2  17      206.00      225.58     28.81 o 
  -2   2  17        0.83       54.43     16.72 o 
  -1   2  17       74.67       93.68     18.72 o 
   0   2  17      177.54      200.78     24.53 o 
   1   2  17      168.75      181.16     24.89 o 
   2   2  17      138.40      105.91     28.58 o 
   3   2  17       81.44       84.82     26.38 o 
   4   2  17       25.49      -34.33     25.59 o 
  -5   3  17       44.84      109.43     64.87 o 
  -4   3  17       45.76       96.48     26.80 o 
  -3   3  17      426.88      417.86     39.57 o 
  -2   3  17       63.16       85.93     21.57 o 
  -1   3  17       51.34       58.27     17.31 o 
   0   3  17      889.41      923.56     41.96 o 
   1   3  17      198.28      236.40     26.83 o 
   2   3  17      861.22      872.11     60.42 o 
   3   3  17       14.55       20.04     24.19 o 
   4   3  17      157.30      113.54     33.85 o 
  -5   4  17       60.21      123.43     41.90 o 
  -4   4  17       88.79      103.68     27.22 o 
  -3   4  17      334.04      301.85     32.70 o 
  -2   4  17      645.37      610.09     44.53 o 
  -1   4  17      240.36      263.90     26.54 o 
   0   4  17        0.01       11.19     16.84 o 
   1   4  17       59.74       56.39     17.90 o 
   2   4  17       24.85       49.87     22.31 o 
   3   4  17       37.28       81.48     28.79 o 
   4   4  17      138.48      116.74     38.78 o 
  -5   5  17      506.90      520.64     51.07 o 
  -4   5  17      112.29      176.39     32.26 o 
  -3   5  17      809.96      780.73     55.28 o 
  -2   5  17      492.40      515.35     41.02 o 
  -1   5  17     1247.15     1105.36     64.49 o 
   0   5  17      430.21      406.61     32.65 o 
   1   5  17       39.08       13.27     16.52 o 
   2   5  17      247.33      358.97     42.40 o 
   3   5  17      184.53      137.70     31.24 o 
  -5   6  17       43.90       54.68     36.84 o 
  -4   6  17        9.36       14.27     26.09 o 
  -3   6  17       15.50       -1.14     17.14 o 
  -2   6  17      581.01      486.37     45.80 o 
  -1   6  17      102.22       90.28     22.21 o 
   0   6  17       46.96       84.59     21.39 o 
   1   6  17        1.32       20.13     17.30 o 
   2   6  17        0.01       34.01     23.10 o 
   3   6  17        1.28        4.40     23.63 o 
  -5   7  17      103.88      128.43     43.75 o 
  -4   7  17       51.83       38.68     27.41 o 
  -3   7  17       81.38      105.08     28.46 o 
  -2   7  17      104.52      132.34     27.46 o 
  -1   7  17      291.99      293.18     36.69 o 
   0   7  17      196.05      238.97     28.35 o 
   1   7  17        0.42       10.50     16.63 o 
   2   7  17      165.23      211.49     33.22 o 
   3   7  17       53.28       98.50     30.11 o 
  -5   8  17        3.62       -0.11     26.04 o 
  -4   8  17        0.12       54.49     26.01 o 
  -3   8  17        0.71       18.08     27.60 o 
  -2   8  17       97.86      134.36     29.43 o 
  -1   8  17        1.12       15.21     21.08 o 
   0   8  17        6.13       13.23     19.16 o 
   1   8  17      334.78      270.50     28.66 o 
   2   8  17       74.74       56.84     24.01 o 
   3   8  17       16.46       50.77     28.86 o 
  -4   9  17       93.33      126.69     37.68 o 
  -3   9  17      344.15      264.60     37.22 o 
  -2   9  17        8.45       54.77     24.20 o 
  -1   9  17       22.30       37.69     20.77 o 
   0   9  17      468.70      440.29     44.98 o 
   1   9  17      163.78      230.24     29.49 o 
   2   9  17       94.88       85.65     28.26 o 
   3   9  17      101.32      113.93     34.25 o 
  -4  10  17      249.13      224.29     39.75 o 
  -3  10  17        0.15        1.09     22.90 o 
  -2  10  17      142.86      176.94     31.73 o 
  -1  10  17       11.59       39.18     22.06 o 
   0  10  17       33.37       51.05     25.21 o 
   1  10  17      198.69      195.42     32.40 o 
   2  10  17        2.67       35.22     26.64 o 
  -4  11  17        0.38       -7.94     33.05 o 
  -3  11  17       37.72       60.62     26.55 o 
  -2  11  17      100.27      112.49     28.16 o 
  -1  11  17      275.66      232.43     34.72 o 
   0  11  17      460.16      483.17     48.11 o 
   1  11  17       10.37       57.89     27.42 o 
   2  11  17       91.77       90.01     46.51 o 
  -4  12  17      157.84      213.65     43.14 o 
  -3  12  17       22.79        4.46     24.50 o 
  -2  12  17      117.98       89.50     25.84 o 
  -1  12  17        0.02       12.28     24.34 o 
   0  12  17      148.28      174.54     35.24 o 
   1  12  17       47.74      102.52     32.88 o 
   2  12  17       10.47       33.38     45.42 o 
  -3  13  17      141.26      106.53     36.57 o 
  -2  13  17       43.25       53.64     27.84 o 
  -1  13  17       14.38       28.06     26.22 o 
   0  13  17      645.60      660.76     58.14 o 
   1  13  17       22.91       41.32     41.97 o 
  -2  14  17        7.26       18.19     26.65 o 
  -1  14  17      466.42      529.29     74.52 o 
   0  14  17        5.27       26.81     32.30 o 
   1  14  17       57.07       -6.54     44.21 o 
  -1  15  17       42.15      115.99     40.35 o 
   0  15  17      226.39      272.15     51.49 o 
  -5   0  18       48.35       96.28     77.97 o 
  -4   0  18      295.14      243.07     57.45 o 
  -3   0  18     2332.75     2059.03    111.95 o 
  -2   0  18      342.62      387.01     46.97 o 
  -1   0  18      980.18     1031.16     63.99 o 
   0   0  18       34.05       20.92     24.43 o 
   1   0  18       30.01       49.13     24.74 o 
   2   0  18       33.62       74.26     37.35 o 
   3   0  18       51.54       56.98     40.38 o 
  -5   1  18       11.01       30.70     29.08 o 
  -4   1  18      111.85      116.97     30.47 o 
  -3   1  18       28.11       66.53     21.85 o 
  -2   1  18     1321.88     1302.75     56.41 o 
  -1   1  18        1.59       34.05     16.34 o 
   0   1  18       53.53       63.47     18.93 o 
   1   1  18        2.78       35.17     17.56 o 
   2   1  18        1.52       -6.13     24.09 o 
   3   1  18        0.03       10.48     24.70 o 
  -5   2  18       74.46      137.10     34.05 o 
  -4   2  18      600.84      553.90     44.61 o 
  -3   2  18       38.01       19.99     19.62 o 
  -2   2  18        1.82       27.81     15.73 o 
  -1   2  18       43.09       49.47     17.22 o 
   0   2  18      141.72      167.42     36.68 o 
   1   2  18     1632.58     1546.70     57.71 o 
   2   2  18      715.27      692.80    103.03 o 
   3   2  18       46.32       86.25     31.51 o 
  -5   3  18       22.87       79.54     35.65 o 
  -4   3  18        0.32       24.91     23.18 o 
  -3   3  18      312.39      334.33     35.25 o 
  -2   3  18       28.88       54.01     18.83 o 
  -1   3  18      533.78      495.31     42.97 o 
   0   3  18        5.86        9.80     17.28 o 
   1   3  18      104.94      129.06     23.87 o 
   2   3  18        3.21       30.49     21.60 o 
   3   3  18       23.30        1.97     25.08 o 
  -5   4  18       19.76       89.61     35.89 o 
  -4   4  18       67.43       87.73     27.04 o 
  -3   4  18      531.17      475.66     46.37 o 
  -2   4  18       84.35       75.35     21.87 o 
  -1   4  18        3.63       -1.53     15.48 o 
   0   4  18      271.53      316.17     31.02 o 
   1   4  18       45.10       61.40     19.72 o 
   2   4  18      227.20      195.93     33.45 o 
   3   4  18        0.01       41.01     22.81 o 
  -5   5  18       94.82      119.44     44.23 o 
  -4   5  18      541.17      475.41     60.89 o 
  -3   5  18      333.09      318.24     38.44 o 
  -2   5  18        7.27       24.46     17.86 o 
  -1   5  18        8.30       23.97     18.40 o 
   0   5  18       30.18       46.77     18.35 o 
   1   5  18      417.72      447.14     36.17 o 
   2   5  18       31.12       26.55     21.90 o 
   3   5  18      285.71      240.27     48.37 o 
  -5   6  18        6.52       -5.76     27.34 o 
  -4   6  18      304.49      356.70     44.82 o 
  -3   6  18      100.76      140.80     30.08 o 
  -2   6  18        2.72       22.77     19.86 o 
  -1   6  18       31.41       52.46     21.05 o 
   0   6  18       14.59       43.70     19.52 o 
   1   6  18      110.79       83.53     22.59 o 
   2   6  18      162.33      162.69     31.29 o 
   3   6  18        6.48       10.70     23.06 o 
  -5   7  18       28.89       67.47     34.71 o 
  -4   7  18       70.43       76.20     32.14 o 
  -3   7  18       80.24      105.71     28.59 o 
  -2   7  18       47.15       77.14     25.99 o 
  -1   7  18       45.35       15.58     21.10 o 
   0   7  18      311.19      339.53     34.85 o 
   1   7  18       89.38       97.07     21.27 o 
   2   7  18       54.14       68.32     30.49 o 
   3   7  18       15.65       61.29     31.13 o 
  -5   8  18        2.51       34.20     37.92 o 
  -4   8  18      107.04      105.68     29.60 o 
  -3   8  18      253.76      303.44     39.77 o 
  -2   8  18      404.43      433.20     45.52 o 
  -1   8  18     1912.17     1686.06     83.07 o 
   0   8  18      217.16      260.78     35.70 o 
   1   8  18      275.32      258.78     29.29 o 
   2   8  18      131.26      144.20     31.82 o 
   3   8  18       37.18       93.40     33.36 o 
  -4   9  18       26.33       53.65     29.04 o 
  -3   9  18       10.94        0.46     22.80 o 
  -2   9  18      232.16      221.95     34.03 o 
  -1   9  18      164.70      146.45     29.40 o 
   0   9  18      112.60      102.63     28.11 o 
   1   9  18      292.21      338.75     36.53 o 
   2   9  18       40.78       51.86     25.84 o 
  -4  10  18       68.38       94.28     33.01 o 
  -3  10  18      158.08      170.48     35.25 o 
  -2  10  18       10.67       12.87     23.93 o 
  -1  10  18       91.48      113.59     28.06 o 
   0  10  18        0.11       39.10     23.73 o 
   1  10  18       17.17       10.78     26.53 o 
   2  10  18       53.83      123.83     35.42 o 
  -4  11  18        0.21       15.47     31.41 o 
  -3  11  18       26.48       84.38     36.88 o 
  -2  11  18      197.79      285.79     70.81 o 
  -1  11  18       51.69       73.02     25.96 o 
   0  11  18       86.62      130.27     29.90 o 
   1  11  18       10.93       53.31     36.83 o 
   2  11  18       27.02       86.73     56.63 o 
  -3  12  18      238.85      174.17     40.32 o 
  -2  12  18        2.49       59.33     26.78 o 
  -1  12  18       56.57       23.82     25.15 o 
   0  12  18      250.29      259.02     50.86 o 
   1  12  18      178.97      158.50     52.21 o 
  -3  13  18        3.39       15.48     31.08 o 
  -2  13  18       41.21       58.59     31.22 o 
  -1  13  18        8.78       66.74     34.47 o 
   0  13  18       25.31       65.36     54.38 o 
   1  13  18       63.01      113.05     55.52 o 
  -2  14  18       54.10       72.53     33.08 o 
  -1  14  18      250.61      218.97     42.94 o 
   0  14  18      219.69      214.01     47.52 o 
  -5   1  19       13.21       41.56     36.73 o 
  -4   1  19       30.38       78.40     30.34 o 
  -3   1  19      164.29      181.66     29.35 o 
  -2   1  19      574.33      522.09     60.77 o 
  -1   1  19       46.29       60.09     18.88 o 
   0   1  19        0.81        4.54     16.48 o 
   1   1  19     1178.72     1115.84     70.96 o 
   2   1  19      448.68      425.26     46.92 o 
   3   1  19       56.29       74.13     31.55 o 
  -5   2  19       20.49       21.47     35.55 o 
  -4   2  19       59.73       94.25     30.75 o 
  -3   2  19       14.00       38.57     20.61 o 
  -2   2  19      210.41      162.66     27.34 o 
  -1   2  19       16.80       38.12     17.86 o 
   0   2  19       33.67       28.02     19.29 o 
   1   2  19      455.44      445.97     39.81 o 
   2   2  19      113.28      100.43     31.09 o 
   3   2  19      158.18      180.95     34.94 o 
  -5   3  19      161.09      235.76     45.96 o 
  -4   3  19      888.37      868.29     63.73 o 
  -3   3  19      107.49      117.34     26.28 o 
  -2   3  19      105.89       88.06     23.36 o 
  -1   3  19      337.46      404.73     43.41 o 
   0   3  19       45.73       32.68     18.73 o 
   1   3  19       55.79       72.90     22.18 o 
   2   3  19      275.03      355.31     45.17 o 
   3   3  19       87.38      105.06     45.73 o 
  -5   4  19       55.87       69.01     37.35 o 
  -4   4  19       51.11       93.37     27.22 o 
  -3   4  19      452.36      481.71     66.62 o 
  -2   4  19       86.71      102.52     25.78 o 
  -1   4  19        4.86       16.41     17.99 o 
   0   4  19      178.58      184.46     26.21 o 
   1   4  19       39.98       57.13     23.17 o 
   2   4  19      104.09      150.82     34.47 o 
   3   4  19       17.26       57.31     29.00 o 
  -5   5  19       77.11       79.18     32.08 o 
  -4   5  19       62.78      119.95     56.90 o 
  -3   5  19       68.75       76.47     27.48 o 
  -2   5  19      576.87      547.23     44.46 o 
  -1   5  19       25.41       37.89     20.39 o 
   0   5  19      134.55      133.03     24.61 o 
   1   5  19      664.31      650.34     49.88 o 
   2   5  19        0.80       55.49     23.89 o 
   3   5  19       44.49       57.61     29.64 o 
  -5   6  19        1.04       22.51     27.21 o 
  -4   6  19      495.58      411.13     46.76 o 
  -3   6  19      325.94      345.08     41.73 o 
  -2   6  19        1.31       14.84     21.68 o 
  -1   6  19       27.75       25.39     20.28 o 
   0   6  19        0.97       10.93     21.56 o 
   1   6  19      402.25      379.16     39.51 o 
   2   6  19       74.28      115.98     30.69 o 
   3   6  19        1.66       23.64     57.42 o 
  -4   7  19      127.67      150.30     31.69 o 
  -3   7  19        7.39       18.48     22.05 o 
  -2   7  19       62.08       64.12     23.91 o 
  -1   7  19       18.02       17.94     21.68 o 
   0   7  19       21.08       39.58     29.69 o 
   1   7  19      270.71      275.92     42.78 o 
   2   7  19       80.81       67.19     28.96 o 
  -4   8  19       24.74       24.23     27.91 o 
  -3   8  19      145.22      152.52     30.85 o 
  -2   8  19      103.55      136.14     29.59 o 
  -1   8  19      100.67      148.01     30.85 o 
   0   8  19       72.83       85.73     27.96 o 
   1   8  19        1.81       35.15     24.52 o 
   2   8  19      168.81      173.88     34.18 o 
  -4   9  19       28.98       34.08     42.57 o 
  -3   9  19      160.26      136.58     32.90 o 
  -2   9  19       97.30      143.88     31.76 o 
  -1   9  19     1631.99     1430.73     72.65 o 
   0   9  19       92.61      110.46     29.48 o 
   1   9  19        2.20       23.33     30.50 o 
   2   9  19       21.95       38.37     29.32 o 
  -4  10  19      118.88      134.64     46.56 o 
  -3  10  19      118.96       68.87     29.69 o 
  -2  10  19       29.34       54.49     28.23 o 
  -1  10  19      191.19      218.95     35.17 o 
   0  10  19        3.82       21.97     24.96 o 
   1  10  19       20.90       62.42     49.11 o 
   2  10  19      126.14      106.05     56.09 o 
  -3  11  19       50.03       60.74     31.47 o 
  -2  11  19       79.06       87.05     30.91 o 
  -1  11  19      324.42      292.17     45.33 o 
   0  11  19        6.48       55.69     24.31 o 
   1  11  19      264.91      305.26     80.16 o 
  -3  12  19        0.03        2.20     30.82 o 
  -2  12  19       22.63       27.34     25.57 o 
  -1  12  19       63.40      106.01     31.37 o 
   0  12  19        6.14       31.82     51.34 o 
   1  12  19      209.56      226.89    127.90 o 
  -2  13  19        7.55       20.42     27.73 o 
  -1  13  19      270.67      259.82     43.10 o 
   0  13  19      143.28      169.19     38.03 o 
  -5   0  20      249.93      224.34     56.11 o 
  -4   0  20       82.91      105.18     46.23 o 
  -3   0  20      208.17      191.52     50.55 o 
  -2   0  20       97.77       70.03     32.01 o 
  -1   0  20     1228.66     1292.52    104.31 o 
   0   0  20      300.60      273.37     43.39 o 
   1   0  20      195.53      352.71     62.56 o 
   2   0  20      301.05      242.58     84.54 o 
   3   0  20        0.04       -7.17     48.97 o 
  -5   1  20        7.71       15.41     40.45 o 
  -4   1  20        2.31       23.71     24.99 o 
  -3   1  20        2.53       28.19     24.73 o 
  -2   1  20      108.64      139.21     36.36 o 
  -1   1  20      219.32      248.07     29.11 o 
   0   1  20       82.58      101.15     23.69 o 
   1   1  20      296.02      242.83     37.93 o 
   2   1  20       18.45       18.41     24.06 o 
   3   1  20       42.26       64.29     31.12 o 
  -5   2  20       21.85       71.20     42.22 o 
  -4   2  20       69.05      157.29     35.79 o 
  -3   2  20      236.49      231.80     31.04 o 
  -2   2  20      134.70      132.17     26.76 o 
  -1   2  20      272.84      277.08     30.00 o 
   0   2  20       66.00       89.36     22.50 o 
   1   2  20      127.08      118.06     31.08 o 
   2   2  20       33.85       48.52     27.68 o 
   3   2  20      182.87      204.70     38.54 o 
  -5   3  20       62.28       86.25     62.70 o 
  -4   3  20       11.76       39.90     27.69 o 
  -3   3  20      225.24      245.08     32.64 o 
  -2   3  20       83.27       82.18     22.87 o 
  -1   3  20        1.11        5.07     17.04 o 
   0   3  20        6.47       14.22     18.94 o 
   1   3  20       14.97       17.74     22.99 o 
   2   3  20      176.76      311.46     81.70 o 
   3   3  20       21.38       51.72     36.45 o 
  -5   4  20      175.90      273.03     68.42 o 
  -4   4  20       60.82      109.49     29.43 o 
  -3   4  20      371.70      399.78     44.06 o 
  -2   4  20      414.12      392.62     46.37 o 
  -1   4  20       53.32       23.42     20.70 o 
   0   4  20      121.14      109.61     24.41 o 
   1   4  20      661.26      588.36     54.35 o 
   2   4  20        0.60       23.40     26.14 o 
   3   4  20       19.31       29.61     29.14 o 
  -5   5  20       51.35       93.12     41.58 o 
  -4   5  20       89.38      104.31     30.48 o 
  -3   5  20        0.71       39.30     24.05 o 
  -2   5  20       61.34      102.64     28.09 o 
  -1   5  20      151.38      107.79     27.21 o 
   0   5  20      377.85      397.98     36.63 o 
   1   5  20        5.71      -29.61     23.42 o 
   2   5  20        9.15       25.44     40.63 o 
  -4   6  20      155.82      152.90     65.08 o 
  -3   6  20       21.82       48.95     24.47 o 
  -2   6  20      630.93      713.05     59.30 o 
  -1   6  20       65.38       92.11     25.77 o 
   0   6  20      204.14      228.36     35.76 o 
   1   6  20       90.29      103.64     28.75 o 
   2   6  20      216.77      188.76     35.60 o 
  -4   7  20      130.80      103.25     47.11 o 
  -3   7  20        0.98       38.74     24.14 o 
  -2   7  20       67.87       76.01     28.66 o 
  -1   7  20      141.26      173.41     33.10 o 
   0   7  20      169.49      166.29     31.96 o 
   1   7  20       85.83      119.94     31.08 o 
   2   7  20        1.75       28.73     25.44 o 
  -4   8  20       26.81       57.63     30.29 o 
  -3   8  20       96.84       58.49     28.13 o 
  -2   8  20       68.34       97.02     30.31 o 
  -1   8  20       22.60       35.24     26.51 o 
   0   8  20      103.54       96.23     29.29 o 
   1   8  20       55.61       51.68     31.27 o 
   2   8  20       41.66       68.64     28.70 o 
  -4   9  20       12.66       23.75     35.92 o 
  -3   9  20      134.50      123.39     32.58 o 
  -2   9  20       27.37       49.89     27.76 o 
  -1   9  20       50.33       15.49     25.83 o 
   0   9  20        0.02       17.22     23.47 o 
   1   9  20      364.77      323.12    115.18 o 
   2   9  20       51.56      133.66     38.46 o 
  -3  10  20       73.62       61.63     32.09 o 
  -2  10  20      137.04      195.24     43.53 o 
  -1  10  20      293.04      253.20     42.41 o 
   0  10  20       31.87       31.68     26.29 o 
   1  10  20      255.30      286.74     60.14 o 
  -3  11  20        4.50        9.36     33.23 o 
  -2  11  20       15.78       44.12     27.72 o 
  -1  11  20        2.63       68.75     28.89 o 
   0  11  20        8.02       87.32     32.37 o 
   1  11  20      104.10      104.70     81.80 o 
  -2  12  20      139.12       64.43     31.28 o 
  -1  12  20      193.26      258.87     42.15 o 
   0  12  20       74.34       37.92     55.84 o 
  -5   1  21       69.37       95.58     44.48 o 
  -4   1  21       18.04       19.53     28.37 o 
  -3   1  21      203.25      234.62     37.64 o 
  -2   1  21      216.58      163.42     26.41 o 
  -1   1  21       57.78       62.82     20.82 o 
   0   1  21       66.05      108.30     34.46 o 
   1   1  21      168.84      221.80     43.26 o 
   2   1  21      107.88       89.34     31.08 o 
  -5   2  21       11.47       56.28     44.10 o 
  -4   2  21       86.75       61.27     36.60 o 
  -3   2  21       25.25       41.36     23.63 o 
  -2   2  21      166.83      126.33     27.93 o 
  -1   2  21      134.12      165.18     26.25 o 
   0   2  21      179.88      149.81     27.41 o 
   1   2  21      147.86      252.27     50.99 o 
   2   2  21       44.66       77.93     30.32 o 
  -4   3  21      139.06      170.39     41.92 o 
  -3   3  21       66.13       41.65     27.65 o 
  -2   3  21      205.51      297.44     35.56 o 
  -1   3  21       59.71       69.36     22.23 o 
   0   3  21      226.16      252.01     30.38 o 
   1   3  21      281.95      261.53     40.04 o 
   2   3  21       23.37       41.49     29.49 o 
  -4   4  21      217.38      305.94     41.61 o 
  -3   4  21        1.54       42.06     25.98 o 
  -2   4  21        0.22       41.25     20.71 o 
  -1   4  21      187.59      174.08     35.97 o 
   0   4  21       73.29       85.68     24.43 o 
   1   4  21       28.96       49.96     34.28 o 
   2   4  21      119.99      160.69     36.72 o 
  -4   5  21      102.16       44.63     27.91 o 
  -3   5  21        1.37       53.72     24.86 o 
  -2   5  21       16.75       74.62     27.32 o 
  -1   5  21        5.68       -7.87     21.79 o 
   0   5  21       75.36       99.99     26.18 o 
   1   5  21       70.91       93.02     30.34 o 
   2   5  21        2.25        3.09     27.66 o 
  -4   6  21       78.40      100.30     32.43 o 
  -3   6  21        9.10       41.13     42.96 o 
  -2   6  21        0.00       11.69     21.99 o 
  -1   6  21      268.96      254.25     38.20 o 
   0   6  21       74.10      124.02     28.61 o 
   1   6  21       72.98      103.25     30.05 o 
   2   6  21        5.98        1.67     27.23 o 
  -4   7  21       28.77       42.09     29.48 o 
  -3   7  21      501.66      408.60     46.25 o 
  -2   7  21      470.94      465.85     49.93 o 
  -1   7  21      307.72      371.37     45.27 o 
   0   7  21       54.26       77.84     28.52 o 
   1   7  21        0.66       31.24     33.52 o 
   2   7  21      143.46      156.44     38.07 o 
  -4   8  21       10.46       58.09     38.82 o 
  -3   8  21       82.21       71.86     37.62 o 
  -2   8  21        8.87       17.71     32.12 o 
  -1   8  21        4.41       20.01     27.19 o 
   0   8  21       15.66        0.60     24.68 o 
   1   8  21        5.21       71.67     31.64 o 
  -3   9  21        1.30       44.52     30.51 o 
  -2   9  21      186.59      215.48     38.80 o 
  -1   9  21       27.26       24.75     27.48 o 
   0   9  21      153.15      125.77     44.74 o 
   1   9  21       14.26        0.95     59.09 o 
  -3  10  21        3.80       -0.25     29.94 o 
  -2  10  21       28.15       29.21     27.88 o 
  -1  10  21       11.45       21.88     25.80 o 
   0  10  21        0.67       22.55     25.31 o 
   1  10  21       86.59      103.82     45.05 o 
  -2  11  21       38.60       44.62     29.68 o 
  -1  11  21        1.21        2.16     28.19 o 
   0  11  21      146.60      181.84     38.95 o 
  -4   0  22        7.99       58.68     45.93 o 
  -3   0  22      218.98      157.82     52.00 o 
  -2   0  22      426.70      439.95     51.90 o 
  -1   0  22      147.09      200.67     39.58 o 
   0   0  22      489.13      481.00     56.68 o 
   1   0  22        0.01       35.41     43.08 o 
   2   0  22      163.04      230.21     59.04 o 
  -4   1  22       37.09       40.51     43.87 o 
  -3   1  22       24.42       54.91     29.39 o 
  -2   1  22      546.79      507.93     45.36 o 
  -1   1  22      216.37      234.23     33.95 o 
   0   1  22      194.89      229.06     33.37 o 
   1   1  22      542.98      413.21     55.68 o 
   2   1  22       98.57      129.39     37.98 o 
  -4   2  22       88.71      193.11     56.18 o 
  -3   2  22      748.57      656.62     51.83 o 
  -2   2  22      137.14      124.25     39.21 o 
  -1   2  22      110.99      138.66     25.37 o 
   0   2  22      239.45      255.94     32.04 o 
   1   2  22      201.85      222.29     43.56 o 
   2   2  22      216.42      278.14     46.55 o 
  -4   3  22       54.01       81.68     40.66 o 
  -3   3  22        4.23       31.93     23.13 o 
  -2   3  22       63.60       65.29     25.09 o 
  -1   3  22      372.26      439.19     67.20 o 
   0   3  22       92.93      117.08     24.96 o 
   1   3  22        2.85        9.72     28.96 o 
   2   3  22        0.00        3.40     28.43 o 
  -4   4  22       64.45       27.25     37.39 o 
  -3   4  22      338.10      334.48     43.34 o 
  -2   4  22        7.72       34.20     24.09 o 
  -1   4  22       37.42       84.16     26.26 o 
   0   4  22        5.56       26.73     21.00 o 
   1   4  22      130.76      103.62     34.88 o 
   2   4  22       95.83       63.31     35.16 o 
  -4   5  22       20.70       33.80     29.93 o 
  -3   5  22      101.80      146.45     33.92 o 
  -2   5  22       12.68       80.62     28.50 o 
  -1   5  22       66.49       73.32     26.97 o 
   0   5  22       31.59       45.31     24.71 o 
   1   5  22        0.24       -7.12     25.43 o 
   2   5  22      152.57      201.00     53.35 o 
  -4   6  22      270.26      239.04     43.16 o 
  -3   6  22       68.12      102.52     30.60 o 
  -2   6  22       81.28      118.73     32.68 o 
  -1   6  22       93.94      219.10     49.68 o 
   0   6  22      216.20      156.88     42.37 o 
   1   6  22        0.01       65.44     32.79 o 
  -3   7  22      150.47       98.87     32.62 o 
  -2   7  22      548.69      508.33     53.24 o 
  -1   7  22        4.10       -2.22     26.48 o 
   0   7  22        1.25       23.04     27.73 o 
   1   7  22      129.52      149.61     60.35 o 
  -3   8  22       51.81       54.97     31.54 o 
  -2   8  22      178.90      207.72     38.84 o 
  -1   8  22      153.31      216.05     39.17 o 
   0   8  22      224.51      308.53     42.82 o 
   1   8  22      101.16       75.22     33.59 o 
  -3   9  22        0.02       17.08     31.18 o 
  -2   9  22      267.83      236.53     42.37 o 
  -1   9  22       45.35       23.17     29.90 o 
   0   9  22       19.84       44.89     35.03 o 
  -2  10  22       10.07        1.86     46.79 o 
  -1  10  22       54.80      102.23     35.07 o 
   0  10  22      365.92      391.25     50.14 o 
  -4   1  23       75.51       72.88     33.13 o 
  -3   1  23      229.87      211.36     35.19 o 
  -2   1  23        3.75       46.73     28.18 o 
  -1   1  23       62.39       75.60     22.48 o 
   0   1  23      123.38      234.57     34.55 o 
   1   1  23       12.73       44.36     31.51 o 
  -4   2  23       63.07       63.69     40.33 o 
  -3   2  23       32.87       83.70     31.28 o 
  -2   2  23       60.60       58.44     25.36 o 
  -1   2  23        8.96       50.66     22.83 o 
   0   2  23       72.25      125.77     28.64 o 
   1   2  23       68.48       80.23     35.65 o 
  -4   3  23        2.72       27.10     35.27 o 
  -3   3  23      264.78      300.56     47.66 o 
  -2   3  23       90.18       93.50     27.52 o 
  -1   3  23      301.93      362.12     39.16 o 
   0   3  23      115.58      151.98     30.57 o 
   1   3  23       24.49       23.81     30.76 o 
  -4   4  23        0.05       72.93     53.42 o 
  -3   4  23       38.11       35.23     27.87 o 
  -2   4  23       13.45       54.13     25.39 o 
  -1   4  23        2.53       59.95     46.57 o 
   0   4  23      439.01      527.04     70.05 o 
   1   4  23       56.07       71.93     35.35 o 
  -3   5  23       44.74       60.21     31.22 o 
  -2   5  23        1.17       48.04     26.26 o 
  -1   5  23      386.61      375.18     41.60 o 
   0   5  23       23.68       -2.55     24.79 o 
   1   5  23      131.17      209.23     43.54 o 
  -3   6  23       70.54       82.05     58.92 o 
  -2   6  23       72.04       91.93     29.16 o 
  -1   6  23        0.05        9.30     30.76 o 
   0   6  23       19.32       87.29     28.05 o 
   1   6  23       42.70       65.82     67.36 o 
  -3   7  23       12.16       29.50     34.67 o 
  -2   7  23       49.89       82.55     32.92 o 
  -1   7  23      182.28      239.25     41.63 o 
   0   7  23       90.18      108.38     36.79 o 
  -2   8  23      279.34      279.15     45.67 o 
  -1   8  23       27.22       11.65     29.13 o 
   0   8  23        7.20       67.87     33.44 o 
  -2   9  23      272.69      310.38     47.87 o 
  -1   9  23        4.78        7.52     29.84 o 
  -3   0  24       23.55       35.27     43.49 o 
  -2   0  24      127.81      202.00     54.00 o 
  -1   0  24       45.72       45.24     30.26 o 
   0   0  24      348.43      460.64     57.10 o 
   1   0  24      198.27      280.95     69.82 o 
  -3   1  24       16.79       79.57     33.51 o 
  -2   1  24      116.37      114.78     30.31 o 
  -1   1  24      193.91      221.46     37.11 o 
   0   1  24       89.65      173.68     28.75 o 
   1   1  24        0.04        6.64     34.30 o 
  -3   2  24       16.77       20.15     32.46 o 
  -2   2  24       66.86      109.65     28.33 o 
  -1   2  24      156.69      226.22     34.91 o 
   0   2  24        2.03       28.53     24.39 o 
   1   2  24      356.97      396.95     56.07 o 
  -3   3  24       23.58       30.78     30.71 o 
  -2   3  24       17.71       36.22     24.88 o 
  -1   3  24       11.09        4.51     23.51 o 
   0   3  24      173.24      205.02     32.67 o 
   1   3  24      129.26      165.78     45.88 o 
  -3   4  24        0.00       60.78     31.91 o 
  -2   4  24       32.82       70.48     32.03 o 
  -1   4  24       49.83      150.45     34.39 o 
   0   4  24      143.10      169.58     34.35 o 
   1   4  24      762.55      745.63    110.25 o 
  -3   5  24       79.39       71.87     36.96 o 
  -2   5  24       24.98       12.95     40.79 o 
  -1   5  24        1.28       -0.96     25.64 o 
   0   5  24       83.95      138.07     35.20 o 
  -3   6  24       16.48      -14.50     53.35 o 
  -2   6  24      240.09      307.20     45.66 o 
  -1   6  24      249.82      261.17     41.90 o 
   0   6  24      453.81      471.25     49.42 o 
  -2   7  24       62.09       99.17     36.49 o 
  -1   7  24       10.41       19.07     31.44 o 
   0   7  24       46.13      121.97     37.74 o 
  -3   1  25       21.96       58.02     37.62 o 
  -2   1  25      524.23      480.96     64.40 o 
  -1   1  25       84.31       81.31     26.65 o 
   0   1  25        6.08       68.30     26.70 o 
  -3   2  25       70.95       90.31     40.31 o 
  -2   2  25       99.53      157.98     35.57 o 
  -1   2  25       56.76       61.07     29.66 o 
   0   2  25        3.70       13.39     28.65 o 
  -3   3  25       10.36       43.23     76.88 o 
  -2   3  25      350.92      394.01     62.12 o 
  -1   3  25       71.55      121.74     35.73 o 
   0   3  25      415.66      353.01     45.17 o 
  -2   4  25        2.06       55.49     32.24 o 
  -1   4  25        5.95       61.10     29.61 o 
   0   4  25      111.40       86.49     53.98 o 
  -2   5  25      153.43      147.98     40.70 o 
  -1   5  25       26.71       64.98     34.01 o 
  -2   0  26      457.11      366.28    130.36 o 
  -1   0  26      368.57      467.02     64.21 o 
  -2   1  26        4.02        2.16     33.38 o 
  -1   1  26      118.09       75.44     32.54 o 
  -1   2  26        0.14       58.22     28.90 o 
                                                 
